# Supplementary material for: Host obesity impacts genetic variation in influenza A viral populations
Source: J Virol. 2024 May 24;98(6):e01778-23. doi: 10.1128/jvi.01778-23 (PMC11237528; doi:10.1128/jvi.01778-23)
Supplement: File S1 — Variant caller output. [file jvi.01778-23-s0001.csv]

sample	segment	ntpos	nt	majmin	freq	aa	codon	nonsyn	binocheck	totalcount	aapos	freq1	freq2	totalcount1	totalcount2	refnt	stocknt	stockaa	nt1	nt2
2254_d04	H9N2_PB2	393	C	major	0.9720930497486819	G	ggC		True	5235.0	131.66666666666666	0.9713893787967862	0.9727967207005777	5103	5367	C	C	G	C	C
2254_d04	H9N2_PB2	393	T	minor	0.02743150134616503	G	ggT	syn	True	5235.0	131.66666666666666	0.02821869488536155	0.026644307806968512	5103	5367	C	C	G	T	T
2254_d04	H9N2_PB2	639	C	major	0.971239124819238	R	cgC		True	6972.5	213.66666666666663	0.9725675096442348	0.9699107399942412	6999	6946	C	C	R	C	C
2254_d04	H9N2_PB2	639	A	minor	0.028544923553926318	R	cgA	syn	True	6972.5	213.66666666666663	0.02743249035576511	0.02965735675208753	6999	6946	C	C	R	A	A
2254_d04	H9N2_PB2	889	A	major	0.9889764320361104	I	Atc		False	6984.0	297.0	0.988783188981968	0.9891696750902528	7043	6925	A	A	I	A	A
2254_d04	H9N2_PB2	889	G	minor	0.010880373323027036	V	Gtc	nonsyn	False	6984.0	297.0	0.011074826068436744	0.010685920577617329	7043	6925	A	A	I	G	G
2254_d04	H9N2_PB2	1005	G	major	0.968446138090516	G	ggG		True	7610.5	335.6666666666667	0.9663308589607637	0.9705614172202685	7544	7677	G	G	G	G	G
2254_d04	H9N2_PB2	1005	A	minor	0.031356176628181485	G	ggA	syn	True	7610.5	335.6666666666667	0.03340402969247084	0.029308323563892142	7544	7677	G	G	G	A	A
2254_d04	H9N2_PB2	1533	A	major	0.9806782352493688	V	gtA		True	8490.0	511.66666666666674	0.9813018581278484	0.9800546123708892	8557	8423	A	A	V	A	A
2254_d04	H9N2_PB2	1533	G	minor	0.019203971784574957	V	gtG	syn	True	8490.0	511.66666666666674	0.01858127848545051	0.0198266650836994	8557	8423	A	A	V	G	G
2254_d04	H9N2_PB2	2038	G	major	0.9845710512047976	D	Gat		False	11350.5	680.0	0.981584305015732	0.987557797393863	10806	11895	G	G	D	G	G
2254_d04	H9N2_PB2	2038	A	minor	0.014306073012074231	N	Aat	nonsyn	False	11350.5	680.0	0.016842494910235054	0.011769651113913407	10806	11895	G	G	D	A	A
2254_d04	H9N2_PB2	2103	C	major	0.974980351454648	D	gaC		False	10480.0	701.6666666666665	0.9789544493561408	0.9710062535531552	10406	10554	C	C	D	C	C
2254_d04	H9N2_PB2	2103	A	minor	0.01429819336820119	E	gaA	nonsyn	False	10480.0	701.6666666666665	0.012204497405343072	0.016391889331059315	10406	10554	C	C	D	A	A
2254_d04	H9N2_PB2	2214	A	major	0.9587202937102908	K	aaA		False	3374.5	738.6666666666665	0.9523076923076924	0.9651328951128894	3250	3499	A	A	K	A	A
2254_d04	H9N2_PB2	2214	C	minor	0.03789451931321036	N	aaC	nonsyn	False	3374.5	738.6666666666665	0.04492307692307692	0.03086596170334381	3250	3499	A	A	K	C	C
1980_d04	H9N2_PB2	1677	C	major	0.9993286612432679	T	acC			12181.0	559.6666666666666	0.9992297323319852	0.9994275901545506	10386	13976	T	T	T	C	C
1980_d04	H9N2_PB2	2061	G	major	0.9647130140701272	E	gaG		True	8374.5	687.6666666666665	0.9550670537812802	0.9743589743589745	7233	9516	G	G	E	G	G
1980_d04	H9N2_PB2	2061	A	minor	0.03521785832030544	E	gaA	syn	True	8374.5	687.6666666666665	0.04479469099958523	0.02564102564102564	7233	9516	G	G	E	A	A
1980_d04	H9N2_PB2	2208	A	major	0.9826321739944204	K	aaA		False	1447.0	736.6666666666665	0.9837104072398192	0.9815539407490218	1105	1789	A	A	K	A	A
1980_d04	H9N2_PB2	2208	C	minor	0.013947476913971506	N	aaC	nonsyn	False	1447.0	736.6666666666665	0.014479638009049774	0.013415315818893237	1105	1789	A	A	K	C	C
1980_d04	H9N2_PB2	2214	A	major	0.9387555381164534	K	aaA		False	1422.5	738.6666666666665	0.9155672823218998	0.961943793911007	1137	1708	A	A	K	A	A
1980_d04	H9N2_PB2	2214	C	minor	0.05963374795828622	N	aaC	nonsyn	False	1422.5	738.6666666666665	0.08355321020228673	0.03571428571428571	1137	1708	A	A	K	C	C
Sp20_HK1073	H9N2_PB2	393	C	major	0.9818998692322064	G	ggC		R1	2057.5	131.66666666666666	0.979245283018868	0.9845544554455444	1590	2525	C	C	G	C	C
Sp20_HK1073	H9N2_PB2	393	T	minor	0.017110031757892767	G	ggT	syn	R1	2057.5	131.66666666666666	0.020754716981132074	0.013465346534653463	1590	2525	C	C	G	T	T
Sp20_HK1073	H9N2_PB2	639	C	major	0.9768680425830376	R	cgC		True	2445.5	213.66666666666663	0.9767206477732794	0.9770154373927958	1976	2915	C	C	R	C	C
Sp20_HK1073	H9N2_PB2	639	A	minor	0.02193977819598475	R	cgA	syn	True	2445.5	213.66666666666663	0.022267206477732792	0.02161234991423671	1976	2915	C	C	R	A	A
Sp20_HK1073	H9N2_PB2	2028	A	major	0.9726774333661168	T	acA		True	8127.5	676.6666666666666	0.972474715145308	0.9728801515869256	7811	8444	A	A	T	A	A
Sp20_HK1073	H9N2_PB2	2028	T	minor	0.02528214076505815	T	acT	syn	True	8127.5	676.6666666666666	0.02522084240174113	0.02534343912837517	7811	8444	A	A	T	T	T
Sp20_HK1073	H9N2_PB2	2103	C	major	0.9744324683434904	D	gaC		True	17735.5	701.6666666666665	0.9754663651780668	0.9733985715089141	17690	17781	C	C	D	C	C
Sp20_HK1073	H9N2_PB2	2103	A	minor	0.020297392854187347	E	gaA	nonsyn	True	17735.5	701.6666666666665	0.01995477671000565	0.020640008998369045	17690	17781	C	C	D	A	A
Sp20_HK1073	H9N2_PB2	2214	A	major	0.9778550750103392	K	aaA		False	6490.5	738.6666666666665	0.9701711491442544	0.9855390008764242	6135	6846	A	A	K	A	A
Sp20_HK1073	H9N2_PB2	2214	C	minor	0.01983536510888874	N	aaC	nonsyn	False	6490.5	738.6666666666665	0.027546862265688667	0.012123867952088807	6135	6846	A	A	K	C	C
1800_d02	H9N2_PB2	417	C	major	0.9876599735681642	V	gtC		False	4976.0	139.66666666666666	0.9864736592311344	0.9888462879051936	4214	5738	C	C	V	C	C
1800_d02	H9N2_PB2	417	A	minor	0.01124804652056093	V	gtA	syn	False	4976.0	139.66666666666666	0.011865211200759371	0.010630881840362495	4214	5738	C	C	V	A	A
1800_d02	H9N2_PB2	1985	C	major	0.9710218971581358	T	aCt		True	7029.0	662.3333333333334	0.9679295154185024	0.9741142788977692	5675	8383	C	C	T	C	C
1800_d02	H9N2_PB2	1985	A	minor	0.028654141142578776	N	aAt	nonsyn	True	7029.0	662.3333333333334	0.03154185022026432	0.02576643206489324	5675	8383	C	C	T	A	A
1800_d02	H9N2_PB2	2214	A	major	0.9637488807462962	K	aaA		False	2525.0	738.6666666666665	0.9554140127388536	0.9720837487537388	2041	3009	A	A	K	A	A
1800_d02	H9N2_PB2	2214	C	minor	0.034361556845061744	N	aaC	nonsyn	False	2525.0	738.6666666666665	0.042136207741303285	0.02658690594882021	2041	3009	A	A	K	C	C
1981_d02	H9N2_PB2	2028	A	major	0.9850562420655881	T	acA		False	718.0	676.6666666666666	0.9845559845559846	0.9855564995751912	259	1177	A	A	T	A	A
1981_d02	H9N2_PB2	2028	T	minor	0.01494375793441214	T	acT	syn	False	718.0	676.6666666666666	0.015444015444015444	0.014443500424808837	259	1177	A	A	T	T	T
1981_d02	H9N2_PB2	2214	A	major	0.9680898274703671	K	aaA		False	680.0	738.6666666666665	0.9610983981693364	0.9750812567713976	437	923	A	A	K	A	A
1981_d02	H9N2_PB2	2214	C	minor	0.031910172529633005	N	aaC	nonsyn	False	680.0	738.6666666666665	0.03890160183066362	0.024918743228602384	437	923	A	A	K	C	C
1417_d12	H9N2_PB2	457	G	major	0.9754293020024308	D	Gat		True	3479.5	153.0	0.9836119305145854	0.9672466734902764	3051	3908	G	G	D	G	G
1417_d12	H9N2_PB2	457	A	minor	0.02457069799756913	N	Aat	nonsyn	True	3479.5	153.0	0.01638806948541462	0.032753326509723645	3051	3908	G	G	D	A	A
1417_d12	H9N2_PB2	1477	A	major	0.9647911629852702	R	Agg		True	5049.0	493.0	0.9754224270353302	0.9541598989352102	4557	5541	A	A	R	A	A
1417_d12	H9N2_PB2	1477	C	minor	0.03469920025225802	R	Cgg	syn	True	5049.0	493.0	0.0239192451174018	0.04547915538711424	4557	5541	A	A	R	C	C
1417_d12	H9N2_PB2	1811	G	major	0.9876744667845384	R	cGt		False	5242.0	604.3333333333334	0.9874919128747036	0.9878570206943732	4637	5847	G	G	R	G	G
1417_d12	H9N2_PB2	1811	T	minor	0.011961163061858574	L	cTt	nonsyn	False	5242.0	604.3333333333334	0.01229243045072245	0.011629895672994698	4637	5847	G	G	R	T	T
1417_d12	H9N2_PB2	2028	A	major	0.9889657604681426	T	acA		False	8551.5	676.6666666666666	0.989507959479016	0.9884235614572692	8292	8811	A	A	T	A	A
1417_d12	H9N2_PB2	2028	T	minor	0.010087213375071714	T	acT	syn	False	8551.5	676.6666666666666	0.009165460684997587	0.01100896606514584	8292	8811	A	A	T	T	T
1417_d12	H9N2_PB2	2103	C	major	0.9788357032089692	D	gaC		False	14891.5	701.6666666666665	0.976791265996674	0.9808801404212638	13831	15952	C	C	D	C	C
1417_d12	H9N2_PB2	2103	A	minor	0.014234274292764781	E	gaA	nonsyn	False	14891.5	701.6666666666665	0.01467717446316246	0.0137913741223671	13831	15952	C	C	D	A	A
1417_d12	H9N2_PB2	2214	A	major	0.968635761589404	K	aaA		False	4554.0	738.6666666666665	0.9643636363636364	0.9729078868151716	4125	4983	A	A	K	A	A
1417_d12	H9N2_PB2	2214	C	minor	0.02756010435480634	N	aaC	nonsyn	False	4554.0	738.6666666666665	0.03224242424242424	0.02287778446718844	4125	4983	A	A	K	C	C
1801_d06	H9N2_PB2	137	G	major	0.9818104132332296	R	aGa		False	362.5	46.33333333333334	0.9767441860465116	0.9868766404199476	344	381	G	G	R	G	G
1801_d06	H9N2_PB2	137	C	minor	0.018189586766770433	T	aCa	nonsyn	False	362.5	46.33333333333334	0.02325581395348837	0.013123359580052492	344	381	G	G	R	C	C
1801_d06	H9N2_PB2	2214	A	major	0.969660089298574	K	aaA		False	263.5	738.6666666666665	0.9660377358490566	0.9732824427480916	265	262	A	A	K	A	A
1801_d06	H9N2_PB2	2214	C	minor	0.026566325795765518	N	aaC	nonsyn	False	263.5	738.6666666666665	0.026415094339622643	0.0267175572519084	265	262	A	A	K	C	C
1974_d02	H9N2_PB2	393	C	major	0.9506725338583372	G	ggC		True	3468.5	131.66666666666666	0.9495257452574526	0.951819322459222	2952	3985	C	C	G	C	C
1974_d02	H9N2_PB2	393	T	minor	0.0483990183377367	G	ggT	syn	True	3468.5	131.66666666666666	0.04911924119241192	0.04767879548306148	2952	3985	C	C	G	T	T
1974_d02	H9N2_PB2	579	C	major	0.981140894919579	L	ctC		R2	4863.0	193.66666666666663	0.9850257370145064	0.9772560528246516	4274	5452	C	C	L	C	C
1974_d02	H9N2_PB2	579	T	minor	0.01874211865084692	L	ctT	syn	R2	4863.0	193.66666666666663	0.014740290126345344	0.022743947175348497	4274	5452	C	C	L	T	T
1974_d02	H9N2_PB2	639	C	major	0.94200921593432	R	cgC		True	4532.0	213.66666666666663	0.94722429673886	0.93679413512978	4017	5047	C	C	R	C	C
1974_d02	H9N2_PB2	639	A	minor	0.0575691068062774	R	cgA	syn	True	4532.0	213.66666666666663	0.05252676126462534	0.06261145234792946	4017	5047	C	C	R	A	A
1974_d02	H9N2_PB2	1589	C	major	0.98555095712622	T	aCt		R2	6310.0	530.3333333333334	0.9887702503681886	0.9823316638842516	5432	7188	C	C	T	C	C
1974_d02	H9N2_PB2	1589	T	minor	0.014379482495371519	I	aTt	nonsyn	R2	6310.0	530.3333333333334	0.011229749631811487	0.017529215358931552	5432	7188	C	C	T	T	T
1974_d02	H9N2_PB2	2212	A	major	0.9871583755577222	K	Aaa		False	7143.5	738.0	0.986255924170616	0.9880608269448284	6330	7957	A	A	K	A	A
1974_d02	H9N2_PB2	2212	G	minor	0.012715948936433808	E	Gaa	nonsyn	False	7143.5	738.0	0.013744075829383886	0.011687822043483726	6330	7957	A	A	K	G	G
1974_d02	H9N2_PB2	2214	A	major	0.9607785373188352	K	aaA		False	2708.5	738.6666666666665	0.9525248165731548	0.969032258064516	2317	3100	A	A	K	A	A
1974_d02	H9N2_PB2	2214	C	minor	0.03712023333843819	N	aaC	nonsyn	False	2708.5	738.6666666666665	0.044885627967198964	0.02935483870967742	2317	3100	A	A	K	C	C
1912_d06	H9N2_PB2	579	C	major	0.9873985171258964	L	ctC		False	1629.0	193.66666666666663	0.9870633893919794	0.9877336448598132	1546	1712	C	C	L	C	C
1912_d06	H9N2_PB2	579	T	minor	0.012309426799337452	L	ctT	syn	False	1629.0	193.66666666666663	0.0129366106080207	0.011682242990654205	1546	1712	C	C	L	T	T
1912_d06	H9N2_PB2	639	C	major	0.9487668175310772	R	cgC		True	1558.5	213.66666666666663	0.9509078681909886	0.9466257668711656	1487	1630	C	C	R	C	C
1912_d06	H9N2_PB2	639	A	minor	0.050896934990778984	R	cgA	syn	True	1558.5	213.66666666666663	0.0484196368527236	0.05337423312883435	1487	1630	C	C	R	A	A
1912_d06	H9N2_PB2	2028	A	major	0.983239945335338	T	acA		False	3642.0	676.6666666666666	0.9815932407966204	0.9848866498740554	3314	3970	A	A	T	A	A
1912_d06	H9N2_PB2	2028	T	minor	0.015853512082927325	T	acT	syn	False	3642.0	676.6666666666666	0.018105009052504527	0.013602015113350126	3314	3970	A	A	T	T	T
1912_d06	H9N2_PB2	2214	A	major	0.959007349892823	K	aaA		False	2356.5	738.6666666666665	0.9534787978592012	0.9645359019264448	2429	2284	A	A	K	A	A
1912_d06	H9N2_PB2	2214	C	minor	0.0354576991821676	N	aaC	nonsyn	False	2356.5	738.6666666666665	0.04158089748867847	0.029334500875656738	2429	2284	A	A	K	C	C
1912_d06	H9N2_PB2	2241	C	major	0.9812409099047714	S	agC		R2	5380.0	747.6666666666665	0.985058697972252	0.9774231218372909	5622	5138	C	C	S	C	C
1912_d06	H9N2_PB2	2241	T	minor	0.01867015377363494	S	agT	syn	R2	5380.0	747.6666666666665	0.014763429384560654	0.022576878162709226	5622	5138	C	C	S	T	T
1409_d08	H9N2_PB2	52	G	major	0.9854596486651408	E	Gag		False	7086.0	18.0	0.9841330774152272	0.9867862199150542	7815	6357	G	G	E	G	G
1409_d08	H9N2_PB2	52	A	minor	0.014191105849431625	K	Aag	nonsyn	False	7086.0	18.0	0.01548304542546385	0.012899166273399402	7815	6357	G	G	E	A	A
1409_d08	H9N2_PB2	349	A	major	0.8207589326313209	T	Acc		True	10474.5	117.0	0.8154495349638305	0.8260683302988112	11612	9337	A	A	T	A	A
1409_d08	H9N2_PB2	349	C	minor	0.1782948644271228	P	Ccc	nonsyn	True	10474.5	117.0	0.1830864622803996	0.17350326657384602	11612	9337	A	A	T	C	C
1409_d08	H9N2_PB2	2214	A	major	0.94827077465741	K	aaA		False	2878.0	738.6666666666665	0.9359418282548476	0.9605997210599722	2888	2868	A	A	K	A	A
1409_d08	H9N2_PB2	2214	C	minor	0.04842647109957232	N	aaC	nonsyn	False	2878.0	738.6666666666665	0.06128808864265928	0.035564853556485365	2888	2868	A	A	K	C	C
1794_d10	H9N2_PB2	1938	A	major	0.8818494425175283	R	agA		True	367.5	646.6666666666666	0.8093841642228738	0.9543147208121828	341	394	A	A	R	A	A
1794_d10	H9N2_PB2	1938	G	minor	0.11815055748247168	R	agG	syn	True	367.5	646.6666666666666	0.1906158357771261	0.045685279187817264	341	394	A	A	R	G	G
2244_d02	H9N2_PB2	2211	A	major	0.7824858757062148	R	cgA			136.5	737.6666666666665	0.5649717514124294	1.0	177	96	G	G	R	A	A
1408_d04	H9N2_PB2	457	G	major	0.9289166134156904	D	Gat		True	4661.0	153.0	0.9279161205766708	0.92991710625471	5341	3981	G	G	D	G	G
1408_d04	H9N2_PB2	457	A	minor	0.07098977115648704	N	Aat	nonsyn	True	4661.0	153.0	0.07189664856768395	0.07008289374529013	5341	3981	G	G	D	A	A
1408_d04	H9N2_PB2	480	A	major	0.9828663274855304	Q	caA		True	4587.5	160.66666666666666	0.9852048558421852	0.9805277991288752	5272	3903	A	A	Q	A	A
1408_d04	H9N2_PB2	480	G	minor	0.01703883184679152	Q	caG	syn	True	4587.5	160.66666666666666	0.01460546282245827	0.019472200871124768	5272	3903	A	A	Q	G	G
1408_d04	H9N2_PB2	1351	A	major	0.9699291790781608	I	Att		True	6952.5	451.0	0.9727013277081524	0.9671570304481696	8059	5846	A	A	I	A	A
1408_d04	H9N2_PB2	1351	T	minor	0.02986120748124389	F	Ttt	nonsyn	True	6952.5	451.0	0.027050502543739918	0.03267191241874786	8059	5846	A	A	I	T	T
1408_d04	H9N2_PB2	1477	A	major	0.8610607503930983	R	Agg		True	6963.0	493.0	0.856968662358249	0.8651528384279475	8201	5725	A	A	R	A	A
1408_d04	H9N2_PB2	1477	C	minor	0.1380411910572201	R	Cgg	syn	True	6963.0	493.0	0.14193391049871967	0.13414847161572052	8201	5725	A	A	R	C	C
1408_d04	H9N2_PB2	2103	C	major	0.9825420034880888	D	gaC		False	15410.0	701.6666666666665	0.9837560748285732	0.9813279321476044	15021	15799	C	C	D	C	C
1408_d04	H9N2_PB2	2103	A	minor	0.010468039851493185	E	gaA	nonsyn	False	15410.0	701.6666666666665	0.009986019572598363	0.010950060130388002	15021	15799	C	C	D	A	A
1408_d04	H9N2_PB2	2214	A	major	0.9693869534900342	K	aaA		False	5007.0	738.6666666666665	0.9636092785699084	0.97516462841016	4699	5315	A	A	K	A	A
1408_d04	H9N2_PB2	2214	C	minor	0.0266157988419305	N	aaC	nonsyn	False	5007.0	738.6666666666665	0.032347307937859116	0.020884289746001882	4699	5315	A	A	K	C	C
2254_d08	H9N2_PB2	1527	A	major	0.937534359538208	G	ggA		True	243.0	509.66666666666674	0.9264705882352942	0.9485981308411215	272	214	A	A	G	A	A
2254_d08	H9N2_PB2	1527	G	minor	0.06246564046179219	G	ggG	syn	True	243.0	509.66666666666674	0.07352941176470587	0.0514018691588785	272	214	A	A	G	G	G
2254_d08	H9N2_PB2	1919	T	major	0.9812239046229688	V	gTg		False	296.0	640.3333333333334	0.9805825242718448	0.9818652849740932	206	386	T	T	V	T	T
2254_d08	H9N2_PB2	1919	G	minor	0.018776095377031038	G	gGg	nonsyn	False	296.0	640.3333333333334	0.019417475728155338	0.01813471502590673	206	386	T	T	V	G	G
2254_d08	H9N2_PB2	2214	A	major	0.9539787475665154	K	aaA		False	351.5	738.6666666666665	0.9432835820895522	0.9646739130434784	335	368	A	A	K	A	A
2254_d08	H9N2_PB2	2214	C	minor	0.041811323815704085	N	aaC	nonsyn	False	351.5	738.6666666666665	0.05373134328358209	0.029891304347826088	335	368	A	A	K	C	C
1986_d02	H9N2_PB2	2211	A	major	0.8189507261426265	R	cgA		True	837.5	737.6666666666665	0.9258698940998488	0.7120315581854043	661	1014	G	G	R	A	A
1986_d02	H9N2_PB2	2172	A	major	0.7323282407263938	V	gtA		False	966.0	724.6666666666665	0.5765595463137996	0.8880969351389879	529	1403	A	A	V	A	A
1986_d02	H9N2_PB2	2172	G	minor	0.26767175927360626	V	gtG	syn	False	966.0	724.6666666666665	0.4234404536862004	0.11190306486101212	529	1403	A	A	V	G	G
1986_d02	H9N2_PB2	2173	T	major	0.7379118639886961	L	Ttg		False	975.5	725.0	0.5842911877394636	0.8915325402379286	522	1429	T	T	L	T	T
1986_d02	H9N2_PB2	2173	C	minor	0.2620881360113039	L	Ctg	syn	False	975.5	725.0	0.4157088122605364	0.10846745976207138	522	1429	T	T	L	C	C
1986_d02	H9N2_PB2	2175	G	major	0.7164089704926773	L	ttG		False	873.5	725.6666666666665	0.551063829787234	0.8817541111981206	470	1277	G	G	L	G	G
1986_d02	H9N2_PB2	2175	A	minor	0.2835910295073226	L	ttA	syn	False	873.5	725.6666666666665	0.4489361702127659	0.1182458888018794	470	1277	G	G	L	A	A
1986_d02	H9N2_PB2	2211	A	major	0.8189507261426265	R	cgA		True	837.5	737.6666666666665	0.9258698940998488	0.7120315581854043	661	1014	G	G	R	A	A
1986_d02	H9N2_PB2	2211	G	minor	0.18055617721043069	R	cgG	syn	True	837.5	737.6666666666665	0.07413010590015129	0.2869822485207101	661	1014	G	G	R	G	G
1986_d02	H9N2_PB2	2214	A	major	0.9613457136142468	K	aaA		False	700.5	738.6666666666665	0.9637404580152672	0.9589509692132268	524	877	A	A	K	A	A
1986_d02	H9N2_PB2	2214	C	minor	0.038084160958158884	N	aaC	nonsyn	False	700.5	738.6666666666665	0.036259541984732815	0.03990877993158495	524	877	A	A	K	C	C
1986_d02	H9N2_PB2	2266	A	major	0.8742778685594241	M	Atg		True	1415.0	756.0	0.7926484448633365	0.9559072922555116	1061	1769	A	A	M	A	A
1986_d02	H9N2_PB2	2266	G	minor	0.12572213144057598	V	Gtg	nonsyn	True	1415.0	756.0	0.2073515551366636	0.04409270774448841	1061	1769	A	A	M	G	G
1986_d02	H9N2_PB2	2267	T	major	0.8664852314778092	M	aTg		True	1298.5	756.3333333333335	0.7789046653144016	0.9540657976412168	986	1611	T	T	M	T	T
1986_d02	H9N2_PB2	2267	C	minor	0.13351476852219088	T	aCg	nonsyn	True	1298.5	756.3333333333335	0.2210953346855984	0.045934202358783364	986	1611	T	T	M	C	C
2232_d06	H9N2_PB2	639	A	major	0.6068333963880257	R	cgA		True	10583.5	213.66666666666663	0.6083624369421808	0.6053043558338705	10308	10859	C	C	R	A	A
2232_d06	H9N2_PB2	639	A	major	0.6068333963880257	R	cgA		True	10583.5	213.66666666666663	0.6083624369421808	0.6053043558338705	10308	10859	C	C	R	A	A
2232_d06	H9N2_PB2	639	C	minor	0.3927374332569923	R	cgC	syn	True	10583.5	213.66666666666663	0.3910554908808692	0.3944193756331154	10308	10859	C	C	R	C	C
2232_d06	H9N2_PB2	2208	A	major	0.9863625967974212	K	aaA		False	3359.0	736.6666666666665	0.9836601307189542	0.9890650628758884	3060	3658	A	A	K	A	A
2232_d06	H9N2_PB2	2208	C	minor	0.011863602740166596	N	aaC	nonsyn	False	3359.0	736.6666666666665	0.014705882352941175	0.009021323127392018	3060	3658	A	A	K	C	C
2232_d06	H9N2_PB2	2214	A	major	0.9496547246709504	K	aaA		False	3172.5	738.6666666666665	0.9339237057220708	0.96538574361983	2936	3409	A	A	K	A	A
2232_d06	H9N2_PB2	2214	C	minor	0.04749254258042703	N	aaC	nonsyn	False	3172.5	738.6666666666665	0.06301089918256131	0.031974185978292755	2936	3409	A	A	K	C	C
1914_d04	H9N2_PB2	2163	C	major	0.6092321140398063	N	aaC		False	301.0	721.6666666666665	0.5113636363636364	0.7071005917159763	264	338	A	A	K	C	C
1914_d04	H9N2_PB2	2172	G	major	0.7046022067363531	V	gtG		R2	186.5	724.6666666666665	0.6726190476190477	0.7365853658536585	168	205	A	A	V	G	G
1914_d04	H9N2_PB2	2173	C	major	0.6962883435582822	L	Cta			181.5	725.0	0.6625766871165644	0.73	163	200	T	T	L	C	C
1914_d04	H9N2_PB2	2175	A	major	0.6931910760167952	L	ctA			179.5	725.6666666666665	0.6604938271604939	0.7258883248730964	162	197	G	G	L	A	A
1914_d04	H9N2_PB2	2178	T	major	0.6963800465838511	I	atT			176.5	726.6666666666665	0.6583850931677019	0.734375	161	192	A	A	I	T	T
1914_d04	H9N2_PB2	2187	G	major	0.7351527149321266	G	ggG		R2	198.5	729.6666666666665	0.6875	0.7828054298642534	176	221	A	A	G	G	G
1914_d04	H9N2_PB2	2211	A	major	0.8726209646499501	R	cgA		True	363.5	737.6666666666665	0.8291925465838509	0.9160493827160494	322	405	G	G	R	A	A
1914_d04	H9N2_PB2	21	A	major	0.8441150647513598	L	ctA		R2	287.5	7.666666666666668	0.9885496183206108	0.6996805111821086	262	313	A	A	L	A	A
1914_d04	H9N2_PB2	21	G	minor	0.15588493524864036	L	ctG	syn	R2	287.5	7.666666666666668	0.011450381679389313	0.3003194888178914	262	313	A	A	L	G	G
1914_d04	H9N2_PB2	25	A	major	0.8450244200244199	N	Aat		R2	287.5	9.0	0.9884615384615384	0.7015873015873015	260	315	A	A	N	A	A
1914_d04	H9N2_PB2	25	G	minor	0.15497557997557998	D	Gat	nonsyn	R2	287.5	9.0	0.01153846153846154	0.2984126984126984	260	315	A	A	N	G	G
1914_d04	H9N2_PB2	28	T	major	0.8446430228242716	L	Ttg		R2	294.5	10.0	0.9889705882352942	0.7003154574132492	272	317	T	T	L	T	T
1914_d04	H9N2_PB2	28	C	minor	0.15535697717572836	L	Ctg	syn	R2	294.5	10.0	0.011029411764705885	0.2996845425867508	272	317	T	T	L	C	C
1914_d04	H9N2_PB2	30	G	major	0.846912008854455	L	ttG		R2	301.5	10.666666666666666	0.9892086330935252	0.7046153846153846	278	325	G	G	L	G	G
1914_d04	H9N2_PB2	30	A	minor	0.15154952960708354	L	ttA	syn	R2	301.5	10.666666666666666	0.01079136690647482	0.2923076923076923	278	325	G	G	L	A	A
1914_d04	H9N2_PB2	39	A	major	0.8345557191948945	Q	caA		R2	320.5	13.666666666666664	0.986254295532646	0.6828571428571428	291	350	A	A	Q	A	A
1914_d04	H9N2_PB2	39	G	minor	0.16544428080510554	Q	caG	syn	R2	320.5	13.666666666666664	0.013745704467353952	0.3171428571428571	291	350	A	A	Q	G	G
1914_d04	H9N2_PB2	42	T	major	0.8378066378066378	S	tcT		R2	323.5	14.666666666666664	0.98989898989899	0.6857142857142857	297	350	T	T	S	T	T
1914_d04	H9N2_PB2	42	C	minor	0.1621933621933622	S	tcC	syn	R2	323.5	14.666666666666664	0.010101010101010102	0.3142857142857143	297	350	T	T	S	C	C
1914_d04	H9N2_PB2	78	T	major	0.8288988570726312	D	gaT		False	443.0	26.66666666666667	0.9805825242718448	0.6772151898734177	412	474	T	T	D	T	T
1914_d04	H9N2_PB2	78	C	minor	0.1711011429273688	D	gaC	syn	False	443.0	26.66666666666667	0.019417475728155338	0.3227848101265823	412	474	T	T	D	C	C
1914_d04	H9N2_PB2	2163	C	major	0.6092321140398063	N	aaC		False	301.0	721.6666666666665	0.5113636363636364	0.7071005917159763	264	338	A	A	K	C	C
1914_d04	H9N2_PB2	2163	A	minor	0.3878093060785369	K	aaA	nonsyn	False	301.0	721.6666666666665	0.4886363636363637	0.2869822485207101	264	338	A	A	K	A	A
1914_d04	H9N2_PB2	2208	A	major	0.9867605511992621	K	aaA		False	263.5	736.6666666666665	0.985239852398524	0.98828125	271	256	A	A	K	A	A
1914_d04	H9N2_PB2	2208	C	minor	0.011394430350553505	N	aaC	nonsyn	False	263.5	736.6666666666665	0.011070110701107009	0.01171875	271	256	A	A	K	C	C
1914_d04	H9N2_PB2	2211	A	major	0.8726209646499501	R	cgA		True	363.5	737.6666666666665	0.8291925465838509	0.9160493827160494	322	405	G	G	R	A	A
1914_d04	H9N2_PB2	2211	G	minor	0.12737903535004985	R	cgG	syn	True	363.5	737.6666666666665	0.17080745341614906	0.08395061728395062	322	405	G	G	R	G	G
1914_d04	H9N2_PB2	2214	A	major	0.9785297097562428	K	aaA		False	260.0	738.6666666666665	0.9822695035460992	0.9747899159663864	282	238	A	A	K	A	A
1914_d04	H9N2_PB2	2214	C	minor	0.02147029024375708	N	aaC	nonsyn	False	260.0	738.6666666666665	0.01773049645390071	0.025210084033613446	282	238	A	A	K	C	C
1913_d06	H9N2_PB2	6	A	major	0.9695450152642928	E	gaA		R1	1430.0	2.666666666666667	0.952018278750952	0.9870717517776342	1313	1547	A	A	E	A	A
1913_d06	H9N2_PB2	6	G	minor	0.030131778530147774	E	gaG	syn	R1	1430.0	2.666666666666667	0.04798172124904798	0.012281835811247577	1313	1547	A	A	E	G	G
1913_d06	H9N2_PB2	60	G	major	0.9787233893778317	L	ctG		R1	3598.5	20.666666666666668	0.9677613739078036	0.9896854048478596	3319	3878	G	G	L	G	G
1913_d06	H9N2_PB2	60	C	minor	0.020352368200280285	L	ctC	syn	R1	3598.5	20.666666666666668	0.031937330521241335	0.008767405879319236	3319	3878	G	G	L	C	C
1913_d06	H9N2_PB2	66	A	major	0.9766013945360406	K	aaA		R1	3363.0	22.66666666666667	0.9638789456557112	0.98932384341637	3073	3653	A	A	K	A	A
1913_d06	H9N2_PB2	66	G	minor	0.0230990242096039	K	aaG	syn	R1	3363.0	22.66666666666667	0.03579563944028637	0.010402408978921434	3073	3653	A	A	K	G	G
1913_d06	H9N2_PB2	2106	A	major	0.9874728176452314	K	aaA		False	6819.0	702.6666666666665	0.986206896551724	0.9887387387387389	6090	7548	A	A	K	A	A
1913_d06	H9N2_PB2	2106	G	minor	0.012362978742289086	K	aaG	syn	False	6819.0	702.6666666666665	0.013464696223316914	0.011261261261261259	6090	7548	A	A	K	G	G
1913_d06	H9N2_PB2	2115	A	major	0.9505908728776034	G	ggA		False	6691.0	705.6666666666665	0.964346639372228	0.9368351063829788	5862	7520	A	A	G	A	A
1913_d06	H9N2_PB2	2115	C	minor	0.04910555815675429	G	ggC	syn	False	6691.0	705.6666666666665	0.035312180143295804	0.06289893617021276	5862	7520	A	A	G	C	C
1913_d06	H9N2_PB2	2149	A	major	0.9553331491213432	T	Acg		R2	4798.5	717.0	0.9676878889420776	0.9429784093006088	4178	5419	A	A	T	A	A
1913_d06	H9N2_PB2	2149	G	minor	0.04442750190785731	A	Gcg	nonsyn	R2	4798.5	717.0	0.0318334131163236	0.05702159069939103	4178	5419	A	A	T	G	G
1913_d06	H9N2_PB2	2151	G	major	0.9578271188311048	T	acG		R2	4665.0	717.6666666666665	0.9701020904229459	0.9455521472392638	4114	5216	G	G	T	G	G
1913_d06	H9N2_PB2	2151	A	minor	0.03853024313208527	T	acA	syn	R2	4665.0	717.6666666666665	0.029897909577053964	0.04716257668711656	4114	5216	G	G	T	A	A
1913_d06	H9N2_PB2	2157	G	major	0.9543117791122804	G	ggG		R2	4372.5	719.6666666666665	0.9660436957093972	0.9425798625151638	3799	4946	G	G	G	G	G
1913_d06	H9N2_PB2	2157	A	minor	0.0455566073051978	G	ggA	syn	R2	4372.5	719.6666666666665	0.03369307712555936	0.05742013748483622	3799	4946	G	G	G	A	A
1913_d06	H9N2_PB2	2163	A	major	0.9521637915576052	K	aaA		R2	4147.5	721.6666666666665	0.9638819961400606	0.94044558697515	3627	4668	A	A	K	A	A
1913_d06	H9N2_PB2	2163	C	minor	0.046718484545004164	N	aaC	nonsyn	R2	4147.5	721.6666666666665	0.034739454094292806	0.05869751499571551	3627	4668	A	A	K	C	C
1913_d06	H9N2_PB2	2172	A	major	0.9659127501911858	V	gtA		False	3685.0	724.6666666666665	0.975386557273588	0.9564389431087836	3169	4201	A	A	V	A	A
1913_d06	H9N2_PB2	2172	G	minor	0.03408724980881425	V	gtG	syn	False	3685.0	724.6666666666665	0.024613442726412117	0.04356105689121638	3169	4201	A	A	V	G	G
1913_d06	H9N2_PB2	2173	T	major	0.9683581938579032	L	Ttg		False	3757.5	725.0	0.9770897832817338	0.9596266044340724	3230	4285	T	T	L	T	T
1913_d06	H9N2_PB2	2173	C	minor	0.03152512002774456	L	Ctg	syn	False	3757.5	725.0	0.022910216718266253	0.04014002333722287	3230	4285	T	T	L	C	C
1913_d06	H9N2_PB2	2175	G	major	0.9635249412735012	L	ttG		False	3330.5	725.6666666666665	0.9736477115117892	0.9534021710352132	2884	3777	G	G	L	G	G
1913_d06	H9N2_PB2	2175	A	minor	0.03612831808849607	L	ttA	syn	False	3330.5	725.6666666666665	0.02565880721220527	0.04659782896478687	2884	3777	G	G	L	A	A
1913_d06	H9N2_PB2	2178	A	major	0.9568749921120716	I	atA		R2	2844.0	726.6666666666665	0.9688269073010664	0.944923076923077	2438	3250	A	A	I	A	A
1913_d06	H9N2_PB2	2178	T	minor	0.04225329715403547	I	atT	syn	R2	2844.0	726.6666666666665	0.030352748154224774	0.054153846153846164	2438	3250	A	A	I	T	T
1913_d06	H9N2_PB2	2187	A	major	0.9446919668202118	G	ggA		R2	2743.0	729.6666666666665	0.956217162872154	0.9331667707682698	2284	3202	A	A	G	A	A
1913_d06	H9N2_PB2	2187	G	minor	0.05493296658940176	G	ggG	syn	R2	2743.0	729.6666666666665	0.043345008756567424	0.0665209244222361	2284	3202	A	A	G	G	G
1913_d06	H9N2_PB2	2211	G	major	0.7409731838579969	R	cgG		True	1186.0	737.6666666666665	0.7458455522971652	0.7361008154188288	1023	1349	G	G	R	G	G
1913_d06	H9N2_PB2	2211	A	minor	0.255589202240246	R	cgA	syn	True	1186.0	737.6666666666665	0.2502443792766373	0.2609340252038547	1023	1349	G	G	R	A	A
1913_d06	H9N2_PB2	2214	A	major	0.94974490881312	K	aaA		False	1616.5	738.6666666666665	0.9393103448275862	0.960179472798654	1450	1783	A	A	K	A	A
1913_d06	H9N2_PB2	2214	C	minor	0.04922060842825923	N	aaC	nonsyn	False	1616.5	738.6666666666665	0.05862068965517241	0.03982052720134605	1450	1783	A	A	K	C	C
1910_d02	H9N2_PB2	67	A	major	0.9629327461988751	T	Acc		True	3660.0	23.0	0.959389400921659	0.9664760914760916	3472	3848	A	A	T	A	A
1910_d02	H9N2_PB2	67	C	minor	0.03437000009580655	P	Ccc	nonsyn	True	3660.0	23.0	0.03859447004608295	0.03014553014553015	3472	3848	A	A	T	C	C
1910_d02	H9N2_PB2	393	C	major	0.9431823467916278	G	ggC		True	3266.5	131.66666666666666	0.9316239316239316	0.954740761959324	3042	3491	C	C	G	C	C
1910_d02	H9N2_PB2	393	T	minor	0.0563245565614294	G	ggT	syn	True	3266.5	131.66666666666666	0.06738987508218278	0.045259238040676025	3042	3491	C	C	G	T	T
1910_d02	H9N2_PB2	2211	G	major	0.9832047246109746	R	cgG		False	1259.0	737.6666666666665	0.9855855855855856	0.9808238636363636	1110	1408	G	G	R	G	G
1910_d02	H9N2_PB2	2211	A	minor	0.01222166769041769	R	cgA	syn	False	1259.0	737.6666666666665	0.008108108108108109	0.016335227272727272	1110	1408	G	G	R	A	A
1910_d02	H9N2_PB2	2214	A	major	0.9518968496019644	K	aaA		False	1813.5	738.6666666666665	0.9372253609541744	0.9665683382497542	1593	2034	A	A	K	A	A
1910_d02	H9N2_PB2	2214	C	minor	0.047297635118244086	N	aaC	nonsyn	False	1813.5	738.6666666666665	0.062146892655367235	0.032448377581120944	1593	2034	A	A	K	C	C
1416_d02	H9N2_PB2	84	G	major	0.9878286030671664	M	atG		False	15355.5	28.66666666666667	0.9893311448502256	0.9863260612841072	14622	16089	G	G	M	G	G
1416_d02	H9N2_PB2	84	A	minor	0.011030692705351309	I	atA	nonsyn	False	15355.5	28.66666666666667	0.009506223498837368	0.012555161911865249	14622	16089	G	G	M	A	A
1416_d02	H9N2_PB2	641	A	major	0.975290751236028	K	aAg		True	6769.0	214.33333333333331	0.9764481222151496	0.9741333802569064	7855	5683	A	A	K	A	A
1416_d02	H9N2_PB2	641	C	minor	0.024087709298159177	T	aCg	nonsyn	True	6769.0	214.33333333333331	0.02266072565245067	0.02551469294386768	7855	5683	A	A	K	C	C
1416_d02	H9N2_PB2	2103	C	major	0.9765369249849798	D	gaC		False	15557.5	701.6666666666665	0.9787817044895664	0.9742921454803932	14233	16882	C	C	D	C	C
1416_d02	H9N2_PB2	2103	A	minor	0.01584498142774251	E	gaA	nonsyn	False	15557.5	701.6666666666665	0.01320874025152814	0.01848122260395688	14233	16882	C	C	D	A	A
1416_d02	H9N2_PB2	2214	A	major	0.9632556941360138	K	aaA		False	4444.5	738.6666666666665	0.9504611330698288	0.9760502552021988	3795	5094	A	A	K	A	A
1416_d02	H9N2_PB2	2214	C	minor	0.03444787403920911	N	aaC	nonsyn	False	4444.5	738.6666666666665	0.04769433465085639	0.02120141342756184	3795	5094	A	A	K	C	C
2867_d04	H9N2_PB2	2187	G	major	1.0	G	ggG			11.5	729.6666666666665	1.0	1.0	20	3	A	A	G	G	G
2867_d04	H9N2_PB2	2211	A	major	1.0	R	cgA			37.0	737.6666666666665	1.0	1.0	30	44	G	G	R	A	A
2239_d06	H9N2_PB2	2126	G	major	0.9379367123620406	S	aGc		False	8474.5	709.3333333333335	0.9375944218477628	0.9382790028763184	8605	8344	G	G	S	G	G
2239_d06	H9N2_PB2	2126	C	minor	0.0318006501938994	T	aCc	nonsyn	False	8474.5	709.3333333333335	0.03184195235328297	0.03175934803451582	8605	8344	G	G	S	C	C
2239_d06	H9N2_PB2	2214	A	major	0.9527141196496036	K	aaA		False	2195.0	738.6666666666665	0.9410138248847926	0.9644144144144144	2170	2220	A	A	K	A	A
2239_d06	H9N2_PB2	2214	C	minor	0.04478245526632624	N	aaC	nonsyn	False	2195.0	738.6666666666665	0.05668202764976959	0.03288288288288288	2170	2220	A	A	K	C	C
1414_d04	H9N2_PB2	1928	C	major	0.9756551448832947	S	tCa		False	505.0	643.3333333333334	0.9626168224299064	0.9886934673366834	214	796	C	C	S	C	C
1414_d04	H9N2_PB2	1928	G	minor	0.019671957920443336	*	tGa	nonsyn	False	505.0	643.3333333333334	0.02803738317757009	0.011306532663316585	214	796	C	C	S	G	G
1414_d04	H9N2_PB2	2028	A	major	0.9763839599444808	T	acA		R1	1670.0	676.6666666666666	0.9746059544658494	0.9781619654231121	1142	2198	A	A	T	A	A
1414_d04	H9N2_PB2	2028	T	minor	0.022950732157398304	T	acT	syn	R1	1670.0	676.6666666666666	0.02451838879159369	0.02138307552320292	1142	2198	A	A	T	T	T
1414_d04	H9N2_PB2	2214	A	major	0.9618815592203898	K	aaA		False	1548.5	738.6666666666665	0.9565217391304348	0.9672413793103448	1357	1740	A	A	K	A	A
1414_d04	H9N2_PB2	2214	C	minor	0.0351637740451808	N	aaC	nonsyn	False	1548.5	738.6666666666665	0.04274134119380986	0.027586206896551724	1357	1740	A	A	K	C	C
1800_d06	H9N2_PB2	1137	A	major	0.9840403674913676	R	agA		R1	5567.0	379.66666666666674	0.9816056715845948	0.9864750633981404	5219	5915	A	A	R	A	A
1800_d06	H9N2_PB2	1137	G	minor	0.015863828714802228	R	agG	syn	R1	5567.0	379.66666666666674	0.01820272082774477	0.013524936601859678	5219	5915	A	A	R	G	G
1800_d06	H9N2_PB2	1242	C	major	0.9886294380718862	V	gtC		False	5988.5	414.66666666666674	0.9884551951621772	0.9888036809815952	5457	6520	C	C	V	C	C
1800_d06	H9N2_PB2	1242	T	minor	0.011004060187230677	V	gtT	syn	False	5988.5	414.66666666666674	0.01081180135605644	0.011196319018404908	5457	6520	C	C	V	T	T
1800_d06	H9N2_PB2	1985	C	major	0.9679781307152422	T	aCt		True	5812.0	662.3333333333334	0.9685101358000394	0.9674461256304449	5081	6543	C	C	T	C	C
1800_d06	H9N2_PB2	1985	A	minor	0.03157381671694643	N	aAt	nonsyn	True	5812.0	662.3333333333334	0.030899429246211373	0.03224820418768149	5081	6543	C	C	T	A	A
1800_d06	H9N2_PB2	1991	G	major	0.987797648254028	R	aGg		False	5533.5	664.3333333333334	0.9862507695464806	0.9893445269615756	4873	6194	G	G	R	G	G
1800_d06	H9N2_PB2	1991	T	minor	0.012040905184783587	M	aTg	nonsyn	False	5533.5	664.3333333333334	0.013749230453519392	0.010332579916047788	4873	6194	G	G	R	T	T
1800_d06	H9N2_PB2	2028	A	major	0.9887262589829348	T	acA		False	6989.5	676.6666666666666	0.9889717807330524	0.9884807372328172	6166	7813	A	A	T	A	A
1800_d06	H9N2_PB2	2028	T	minor	0.010258140754372841	T	acT	syn	False	6989.5	676.6666666666666	0.009892961401232563	0.01062332010751312	6166	7813	A	A	T	T	T
1800_d06	H9N2_PB2	2214	A	major	0.9670422862842358	K	aaA		False	3467.0	738.6666666666665	0.962234706616729	0.9718498659517426	3204	3730	A	A	K	A	A
1800_d06	H9N2_PB2	2214	C	minor	0.0292303856104802	N	aaC	nonsyn	False	3467.0	738.6666666666665	0.03433208489388265	0.024128686327077747	3204	3730	A	A	K	C	C
2243_d06	H9N2_PB2	178	G	major	0.9718627644606644	D	Gac		True	16815.5	60.0	0.96865127582017	0.9750742531011588	16460	17171	G	G	D	G	G
2243_d06	H9N2_PB2	178	A	minor	0.0263726837324198	N	Aac	nonsyn	True	16815.5	60.0	0.029100850546780074	0.023644516918059518	16460	17171	G	G	D	A	A
2243_d06	H9N2_PB2	268	A	major	0.9803050099702264	M	Atg		True	6771.0	90.0	0.9818835154963318	0.9787265044441208	6679	6863	A	A	M	A	A
2243_d06	H9N2_PB2	268	C	minor	0.018812708510238137	L	Ctg	nonsyn	True	6771.0	90.0	0.017517592453960174	0.0201078245665161	6679	6863	A	A	M	C	C
2243_d06	H9N2_PB2	381	C	major	0.9875383159402666	H	caC		False	6929.0	127.66666666666669	0.9879462923405554	0.987130339539978	6554	7304	C	C	H	C	C
2243_d06	H9N2_PB2	381	T	minor	0.012316939130004636	H	caT	syn	False	6929.0	127.66666666666669	0.011901129081476959	0.012732749178532309	6554	7304	C	C	H	T	T
2243_d06	H9N2_PB2	1167	G	major	0.987553880301938	R	agG		False	10567.0	389.66666666666674	0.9869057785368632	0.9882019820670128	10539	10595	G	G	R	G	G
2243_d06	H9N2_PB2	1167	A	minor	0.012398676866673909	R	agA	syn	False	10567.0	389.66666666666674	0.012999335800360563	0.011798017932987258	10539	10595	G	G	R	A	A
2243_d06	H9N2_PB2	1302	C	major	0.986370000781822	L	ctC		False	10968.0	434.66666666666674	0.9861830742659758	0.986556927297668	11001	10935	C	C	L	C	C
2243_d06	H9N2_PB2	1302	A	minor	0.01344737459333102	L	ctA	syn	False	10968.0	434.66666666666674	0.013726024906826652	0.01316872427983539	11001	10935	C	C	L	A	A
2243_d06	H9N2_PB2	2108	-	major	0.5468009440666954		a--		True	13972.5	703.3333333333335	0.5383660655618019	0.555235822571589	13697	14248	G	G	R	-	-
2243_d06	H9N2_PB2	2108	G	minor	0.4529814415686382				True	13972.5	703.3333333333335	0.4612688909980288	0.4446939921392476	13697	14248	G	G	R	G	G
2243_d06	H9N2_PB2	2109	-	major	0.5458228270599261		a--		True	14047.5	703.6666666666665	0.5367182392678144	0.554927414852038	13767	14328	A	A	R	-	-
2243_d06	H9N2_PB2	2109	A	minor	0.4539272078900106				True	14047.5	703.6666666666665	0.462991210866565	0.44486320491345616	13767	14328	A	A	R	A	A
2243_d06	H9N2_PB2	2110	-	major	0.5723235739651512		---		True	13399.0	704.0	0.5636529958835188	0.5809941520467836	13118	13680	T	T	Y	-	-
2243_d06	H9N2_PB2	2110	T	minor	0.4154960562648172				True	13399.0	704.0	0.4252172587284647	0.4057748538011696	13118	13680	T	T	Y	T	T
2243_d06	H9N2_PB2	2111	-	major	0.5853638783221378		---		True	13052.0	704.3333333333335	0.5758119925046846	0.5949157641395909	12808	13296	A	A	Y	-	-
2243_d06	H9N2_PB2	2111	A	minor	0.4142500390850784				True	13052.0	704.3333333333335	0.4236414740787008	0.4048586040914561	12808	13296	A	A	Y	A	A
2243_d06	H9N2_PB2	2112	-	major	0.5847362847823518		---		True	13067.0	704.6666666666665	0.5764301344170053	0.5930424351476983	12796	13338	T	T	Y	-	-
2243_d06	H9N2_PB2	2112	T	minor	0.4151105920367696				True	13067.0	704.6666666666665	0.4234135667396061	0.4068076173339331	12796	13338	T	T	Y	T	T
2243_d06	H9N2_PB2	2113	-	major	0.5965888025500045		-ga		True	12785.5	705.0	0.5879063822989057	0.6052712228011032	12519	13052	G	G	G	-	-
2243_d06	H9N2_PB2	2113	G	minor	0.4021926512338696				True	12785.5	705.0	0.41057592459461617	0.3938093778731229	12519	13052	G	G	G	G	G
2243_d06	H9N2_PB2	2214	A	major	0.9560079884052096	K	aaA		False	3731.0	738.6666666666665	0.9430734716769492	0.9689425051334702	3566	3896	A	A	K	A	A
2243_d06	H9N2_PB2	2214	C	minor	0.038994147901524896	N	aaC	nonsyn	False	3731.0	738.6666666666665	0.051037577117218166	0.026950718685831626	3566	3896	A	A	K	C	C
1414_d06	H9N2_PB2	349	A	major	0.8837771712847023	T	Acc		True	7430.0	117.0	0.8389000502260171	0.9286542923433876	7964	6896	A	A	T	A	A
1414_d06	H9N2_PB2	349	C	minor	0.11535803954220908	P	Ccc	nonsyn	True	7430.0	117.0	0.16009542943244598	0.07062064965197216	7964	6896	A	A	T	C	C
1414_d06	H9N2_PB2	482	A	major	0.987627915413335	D	gAt		False	6911.5	161.33333333333334	0.989010989010989	0.9862448418156808	7280	6543	A	A	D	A	A
1414_d06	H9N2_PB2	482	G	minor	0.012234721949302418	G	gGt	nonsyn	False	6911.5	161.33333333333334	0.010714285714285714	0.01375515818431912	7280	6543	A	A	D	G	G
1414_d06	H9N2_PB2	2214	A	major	0.948669478178762	K	aaA		False	2130.5	738.6666666666665	0.9354043392504928	0.9619346171070308	2028	2233	A	A	K	A	A
1414_d06	H9N2_PB2	2214	C	minor	0.04947130676573648	N	aaC	nonsyn	False	2130.5	738.6666666666665	0.0631163708086785	0.035826242722794444	2028	2233	A	A	K	C	C
1414_d08	H9N2_PB2	2211	A	major	1.0	R	cgA			28.0	737.6666666666665	1.0	1.0	35	21	G	G	R	A	A
1973_d02	H9N2_PB2	393	C	major	0.9807087640697012	G	ggC		False	4263.0	131.66666666666666	0.9781818181818182	0.9832357099575844	3575	4951	C	C	G	C	C
1973_d02	H9N2_PB2	393	T	minor	0.0191513757904386	G	ggT	syn	False	4263.0	131.66666666666666	0.021538461538461538	0.016764290042415673	3575	4951	C	C	G	T	T
1973_d02	H9N2_PB2	639	C	major	0.9675866688454005	R	cgC		True	5585.0	213.66666666666663	0.9698321648608456	0.9653411728299552	4707	6463	C	C	R	C	C
1973_d02	H9N2_PB2	639	A	minor	0.03199765256896467	R	cgA	syn	True	5585.0	213.66666666666663	0.02995538559592097	0.034039919542008364	4707	6463	C	C	R	A	A
1973_d02	H9N2_PB2	1320	G	major	0.9652945423433908	K	aaG		True	7185.5	440.66666666666674	0.9674718196457328	0.9631172650410488	6210	8161	G	G	K	G	G
1973_d02	H9N2_PB2	1320	A	minor	0.03432212946338985	K	aaA	syn	True	7185.5	440.66666666666674	0.031884057971014484	0.03676020095576522	6210	8161	G	G	K	A	A
1973_d02	H9N2_PB2	1806	G	major	0.983566930674326	Q	caG		R2	6731.0	602.6666666666666	0.9846799197519606	0.9824539415966912	5483	7979	G	G	Q	G	G
1973_d02	H9N2_PB2	1806	A	minor	0.01637040483137651	Q	caA	syn	R2	6731.0	602.6666666666666	0.015320080248039394	0.017420729414713624	5483	7979	G	G	Q	A	A
1973_d02	H9N2_PB2	2028	A	major	0.9876853226271054	T	acA		False	7699.0	676.6666666666666	0.9874051593323216	0.9879654859218892	6590	8808	A	A	T	A	A
1973_d02	H9N2_PB2	2028	T	minor	0.01062858085972333	T	acT	syn	False	7699.0	676.6666666666666	0.010925644916540212	0.010331516802906449	6590	8808	A	A	T	T	T
1973_d02	H9N2_PB2	2214	A	major	0.9614257132915798	K	aaA		False	3236.5	738.6666666666665	0.9541666666666668	0.9686847599164928	3120	3353	A	A	K	A	A
1973_d02	H9N2_PB2	2214	C	minor	0.033314884489205984	N	aaC	nonsyn	False	3236.5	738.6666666666665	0.04038461538461539	0.0262451535937966	3120	3353	A	A	K	C	C
2239_d02	H9N2_PB2	393	C	major	0.8771143335512741	G	ggC		True	4737.0	131.66666666666666	0.9270601336302896	0.8271685334722584	1796	7678	C	C	G	C	C
2239_d02	H9N2_PB2	393	T	minor	0.12234678551102825	G	ggT	syn	True	4737.0	131.66666666666666	0.07238307349665925	0.17231049752539726	1796	7678	C	C	G	T	T
2239_d02	H9N2_PB2	2208	A	major	0.9866902908343126	K	aaA		False	1414.0	736.6666666666665	0.9847826086956522	0.988597972972973	460	2368	A	A	K	A	A
2239_d02	H9N2_PB2	2208	C	minor	0.012042817273795536	N	aaC	nonsyn	False	1414.0	736.6666666666665	0.015217391304347828	0.008868243243243245	460	2368	A	A	K	C	C
2239_d02	H9N2_PB2	2214	A	major	0.9490201031452224	K	aaA		False	1404.5	738.6666666666665	0.9383697813121272	0.9596704249783174	503	2306	A	A	K	A	A
2239_d02	H9N2_PB2	2214	C	minor	0.04989576849397975	N	aaC	nonsyn	False	1404.5	738.6666666666665	0.06163021868787276	0.03816131830008673	503	2306	A	A	K	C	C
1980_d02	H9N2_PB2	1677	C	major	0.8884076073120517	T	acC		R1	4662.5	559.6666666666666	0.7780040733197556	0.9988111413043478	3437	5888	T	T	T	C	C
1980_d02	H9N2_PB2	2115	A	major	0.9153577344952312	G	ggA		False	2921.0	705.6666666666665	0.9584775086505192	0.8722379603399434	2312	3530	A	A	G	A	A
1980_d02	H9N2_PB2	2115	C	minor	0.08450062244527873	G	ggC	syn	False	2921.0	705.6666666666665	0.04152249134948097	0.1274787535410765	2312	3530	A	A	G	C	C
1980_d02	H9N2_PB2	2149	A	major	0.9222077216443656	T	Acg		R2	2198.0	717.0	0.9480968858131488	0.8963185574755823	1734	2662	A	A	T	A	A
1980_d02	H9N2_PB2	2149	G	minor	0.07779227835563447	A	Gcg	nonsyn	R2	2198.0	717.0	0.05190311418685122	0.10368144252441773	1734	2662	A	A	T	G	G
1980_d02	H9N2_PB2	2151	G	major	0.9240138960368194	T	acG		R2	2129.5	717.6666666666665	0.9499411071849234	0.8980866848887153	1698	2561	G	G	T	G	G
1980_d02	H9N2_PB2	2151	A	minor	0.0756916398877978	T	acA	syn	R2	2129.5	717.6666666666665	0.04946996466431095	0.10191331511128464	1698	2561	G	G	T	A	A
1980_d02	H9N2_PB2	2157	G	major	0.9190445289224756	G	ggG		R2	2026.0	719.6666666666665	0.9451450189155108	0.8929440389294404	1586	2466	G	G	G	G	G
1980_d02	H9N2_PB2	2157	A	minor	0.08075271357549688	G	ggA	syn	R2	2026.0	719.6666666666665	0.05485498108448928	0.10665044606650446	1586	2466	G	G	G	A	A
1980_d02	H9N2_PB2	2163	A	major	0.9159931660469616	K	aaA		R2	1948.5	721.6666666666665	0.9432855280312908	0.8887008040626323	1534	2363	A	A	K	A	A
1980_d02	H9N2_PB2	2163	C	minor	0.08260580737036262	N	aaC	nonsyn	R2	1948.5	721.6666666666665	0.054758800521512385	0.11045281421921288	1534	2363	A	A	K	C	C
1980_d02	H9N2_PB2	2172	A	major	0.9365937242842912	V	gtA		R2	1709.5	724.6666666666665	0.9522727272727272	0.9209147212958552	1320	2099	A	A	V	A	A
1980_d02	H9N2_PB2	2172	G	minor	0.06340627571570877	V	gtG	syn	R2	1709.5	724.6666666666665	0.04772727272727273	0.07908527870414482	1320	2099	A	A	V	G	G
1980_d02	H9N2_PB2	2173	T	major	0.9412360851227398	L	Ttg		R2	1758.0	725.0	0.958180484225972	0.9242916860195076	1363	2153	T	T	L	T	T
1980_d02	H9N2_PB2	2173	C	minor	0.0585316807852954	L	Ctg	syn	R2	1758.0	725.0	0.04181951577402788	0.07524384579656293	1363	2153	T	T	L	C	C
1980_d02	H9N2_PB2	2175	G	major	0.9338479077112944	L	ttG		R2	1551.0	725.6666666666665	0.951559934318555	0.916135881104034	1218	1884	G	G	L	G	G
1980_d02	H9N2_PB2	2175	A	minor	0.06574158325750681	L	ttA	syn	R2	1551.0	725.6666666666665	0.047619047619047616	0.08386411889596602	1218	1884	G	G	L	A	A
1980_d02	H9N2_PB2	2178	A	major	0.9194495720758517	I	atA		R2	1301.5	726.6666666666665	0.9405940594059404	0.8983050847457628	1010	1593	A	A	I	A	A
1980_d02	H9N2_PB2	2178	T	minor	0.0781721392478231	I	atT	syn	R2	1301.5	726.6666666666665	0.058415841584158426	0.09792843691148777	1010	1593	A	A	I	T	T
1980_d02	H9N2_PB2	2187	A	major	0.8957501350560413	G	ggA		True	1320.0	729.6666666666665	0.9032901296111664	0.8882101405009163	1003	1637	A	A	G	A	A
1980_d02	H9N2_PB2	2187	G	minor	0.10344592368283057	G	ggG	syn	True	1320.0	729.6666666666665	0.09571286141575276	0.11117898594990837	1003	1637	A	A	G	G	G
1980_d02	H9N2_PB2	2211	G	major	0.6082401421166055	R	cgG		R1	763.0	737.6666666666665	0.6529209621993127	0.5635593220338984	582	944	G	G	R	G	G
1980_d02	H9N2_PB2	2211	A	minor	0.3917598578833945	R	cgA	syn	R1	763.0	737.6666666666665	0.3470790378006873	0.4364406779661017	582	944	G	G	R	A	A
1980_d02	H9N2_PB2	2214	A	major	0.950280136160744	K	aaA		False	881.5	738.6666666666665	0.941336971350614	0.9592233009708738	733	1030	A	A	K	A	A
1980_d02	H9N2_PB2	2214	C	minor	0.04709598802633147	N	aaC	nonsyn	False	881.5	738.6666666666665	0.0572987721691678	0.036893203883495145	733	1030	A	A	K	C	C
1408_d06	H9N2_PB2	259	G	major	0.921061413909807	D	Gac		R1	714.0	87.0	0.9141689373297004	0.9279538904899136	734	694	G	G	D	G	G
1408_d06	H9N2_PB2	259	A	minor	0.07621379044986612	N	Aac	nonsyn	R1	714.0	87.0	0.08038147138964577	0.07204610951008646	734	694	G	G	D	A	A
1408_d06	H9N2_PB2	1952	G	major	0.9606630833350032	G	gGt		R1	1095.5	651.3333333333334	0.9484240687679084	0.972902097902098	1047	1144	G	G	G	G	G
1408_d06	H9N2_PB2	1952	A	minor	0.033169194702145986	D	gAt	nonsyn	R1	1095.5	651.3333333333334	0.04011461318051576	0.026223776223776224	1047	1144	G	G	G	A	A
1408_d06	H9N2_PB2	2028	A	major	0.9734393804492864	T	acA		R2	3290.0	676.6666666666666	0.9737649063032368	0.9731138545953358	2935	3645	A	A	T	A	A
1408_d06	H9N2_PB2	2028	T	minor	0.02221754848418991	T	acT	syn	R2	3290.0	676.6666666666666	0.022487223168654168	0.02194787379972565	2935	3645	A	A	T	T	T
1408_d06	H9N2_PB2	2103	C	major	0.9748045037210232	D	gaC		False	8886.0	701.6666666666665	0.9694619486185168	0.9801470588235294	8252	9520	C	C	D	C	C
1408_d06	H9N2_PB2	2103	A	minor	0.01814230418294317	E	gaA	nonsyn	False	8886.0	701.6666666666665	0.02084343189529811	0.015441176470588238	8252	9520	C	C	D	A	A
1408_d06	H9N2_PB2	2214	A	major	0.9681842053461279	K	aaA		False	3658.5	738.6666666666665	0.9630723781388478	0.973296032553408	3385	3932	A	A	K	A	A
1408_d06	H9N2_PB2	2214	C	minor	0.0265277066106078	N	aaC	nonsyn	False	3658.5	738.6666666666665	0.03220088626292466	0.020854526958290945	3385	3932	A	A	K	C	C
2244_d12	H9N2_PB2	2208	A	major	0.9882266939423258	K	aaA		False	2341.0	736.6666666666665	0.9890380926281171	0.9874152952565344	3649	1033	A	A	K	A	A
2244_d12	H9N2_PB2	2208	C	minor	0.010120132635895684	N	aaC	nonsyn	False	2341.0	736.6666666666665	0.00959166895039737	0.010648596321393998	3649	1033	A	A	K	C	C
2244_d12	H9N2_PB2	2214	A	major	0.9574002225829296	K	aaA		False	2264.0	738.6666666666665	0.9569460390355912	0.9578544061302682	3484	1044	A	A	K	A	A
2244_d12	H9N2_PB2	2214	C	minor	0.041211383401295903	N	aaC	nonsyn	False	2264.0	738.6666666666665	0.04219288174512055	0.040229885057471264	3484	1044	A	A	K	C	C
1971_d08	H9N2_PB2	42	T	major	0.9839419590478524	S	tcT		False	972.5	14.666666666666664	0.9883268482490272	0.9795570698466779	771	1174	T	T	S	T	T
1971_d08	H9N2_PB2	42	C	minor	0.014983638143343563	S	tcC	syn	False	972.5	14.666666666666664	0.010376134889753566	0.01959114139693356	771	1174	T	T	S	C	C
1971_d08	H9N2_PB2	2106	A	major	0.972618790107434	K	aaA		False	715.5	702.6666666666665	0.9718076285240465	0.9734299516908212	603	828	A	A	K	A	A
1971_d08	H9N2_PB2	2106	G	minor	0.01916143918090706	K	aaG	syn	False	715.5	702.6666666666665	0.01658374792703151	0.021739130434782608	603	828	A	A	K	G	G
1971_d08	H9N2_PB2	2115	A	major	0.9650647692402744	G	ggA		False	706.5	705.6666666666665	0.9677966101694916	0.9623329283110572	590	823	A	A	G	A	A
1971_d08	H9N2_PB2	2115	C	minor	0.030937866836913318	G	ggC	syn	False	706.5	705.6666666666665	0.025423728813559324	0.03645200486026731	590	823	A	A	G	C	C
1971_d08	H9N2_PB2	2149	A	major	0.9729602862132982	T	Acg		False	697.5	717.0	0.965576592082616	0.9803439803439804	581	814	A	A	T	A	A
1971_d08	H9N2_PB2	2149	G	minor	0.01954078158897436	A	Gcg	nonsyn	False	697.5	717.0	0.02065404475043029	0.018427518427518427	581	814	A	A	T	G	G
1971_d08	H9N2_PB2	2151	G	major	0.9751041254405308	T	acG		False	660.5	717.6666666666665	0.9710144927536232	0.9791937581274384	552	769	G	G	T	G	G
1971_d08	H9N2_PB2	2151	A	minor	0.018810896892256082	T	acA	syn	False	660.5	717.6666666666665	0.018115942028985508	0.01950585175552666	552	769	G	G	T	A	A
1971_d08	H9N2_PB2	2157	G	major	0.9768280086126628	G	ggG		False	652.5	719.6666666666665	0.9757914338919924	0.9778645833333334	537	768	G	G	G	G	G
1971_d08	H9N2_PB2	2157	A	minor	0.020658752327746742	G	ggA	syn	False	652.5	719.6666666666665	0.020484171322160148	0.020833333333333332	537	768	G	G	G	A	A
1971_d08	H9N2_PB2	2163	A	major	0.9785208958272856	K	aaA		False	618.5	721.6666666666665	0.9806201550387597	0.9764216366158114	516	721	A	A	K	A	A
1971_d08	H9N2_PB2	2163	C	minor	0.019816630648646902	N	aaC	nonsyn	False	618.5	721.6666666666665	0.017441860465116282	0.022191400832177532	516	721	A	A	K	C	C
1971_d08	H9N2_PB2	2172	A	major	0.9862846113874248	V	gtA		False	592.0	724.6666666666665	0.9852631578947368	0.9873060648801129	475	709	A	A	V	A	A
1971_d08	H9N2_PB2	2172	G	minor	0.011610125454680424	V	gtG	syn	False	592.0	724.6666666666665	0.010526315789473684	0.012693935119887164	475	709	A	A	V	G	G
1971_d08	H9N2_PB2	2173	T	major	0.985294864344912	L	Ttg		False	606.5	725.0	0.9816700610997964	0.9889196675900276	491	722	T	T	L	T	T
1971_d08	H9N2_PB2	2173	C	minor	0.010957625062764102	L	Ctg	syn	False	606.5	725.0	0.012219959266802444	0.00969529085872576	491	722	T	T	L	C	C
1971_d08	H9N2_PB2	2175	G	major	0.9840814479638008	L	ttG		False	533.5	725.6666666666665	0.9841628959276018	0.9840000000000001	442	625	G	G	L	G	G
1971_d08	H9N2_PB2	2175	A	minor	0.012856108597285068	L	ttA	syn	False	533.5	725.6666666666665	0.011312217194570135	0.0144	442	625	G	G	L	A	A
1971_d08	H9N2_PB2	2187	A	major	0.9760962566844921	G	ggA		False	462.0	729.6666666666665	0.9812834224598932	0.9709090909090908	374	550	A	A	G	A	A
1971_d08	H9N2_PB2	2187	G	minor	0.0220855614973262	G	ggG	syn	False	462.0	729.6666666666665	0.01871657754010695	0.02545454545454545	374	550	A	A	G	G	G
1971_d08	H9N2_PB2	2211	G	major	0.9185769896193772	R	cgG		True	256.5	737.6666666666665	0.9375	0.8996539792387543	224	289	G	G	R	G	G
1971_d08	H9N2_PB2	2211	A	minor	0.08142301038062283	R	cgA	syn	True	256.5	737.6666666666665	0.0625	0.10034602076124567	224	289	G	G	R	A	A
1971_d08	H9N2_PB2	2214	A	major	0.939747647471164	K	aaA		False	310.5	738.6666666666665	0.9353612167300379	0.9441340782122905	263	358	A	A	K	A	A
1971_d08	H9N2_PB2	2214	C	minor	0.05365677507062897	N	aaC	nonsyn	False	310.5	738.6666666666665	0.05703422053231939	0.05027932960893855	263	358	A	A	K	C	C
1417_d02	H9N2_PB2	2028	A	major	0.9732269442053924	T	acA		True	2512.0	676.6666666666666	0.9724644332262504	0.9739894551845344	2179	2845	A	A	T	A	A
1417_d02	H9N2_PB2	2028	T	minor	0.02328731436277424	T	acT	syn	True	2512.0	676.6666666666666	0.024782010096374485	0.02179261862917399	2179	2845	A	A	T	T	T
1417_d02	H9N2_PB2	2103	C	major	0.9757994204442828	D	gaC		False	7426.0	701.6666666666665	0.9739143777811876	0.9776844631073786	6517	8335	C	C	D	C	C
1417_d02	H9N2_PB2	2103	A	minor	0.018744782576398642	E	gaA	nonsyn	False	7426.0	701.6666666666665	0.018413380389749885	0.019076184763047392	6517	8335	C	C	D	A	A
1417_d02	H9N2_PB2	2214	A	major	0.9655611643157052	K	aaA		False	2809.5	738.6666666666665	0.9555125725338492	0.975609756097561	2585	3034	A	A	K	A	A
1417_d02	H9N2_PB2	2214	C	minor	0.028513851399165364	N	aaC	nonsyn	False	2809.5	738.6666666666665	0.037911025145067695	0.01911667765326302	2585	3034	A	A	K	C	C
1975_d12	H9N2_PB2	6	G	major	1.0	E	gaG			46.0	2.666666666666667	1.0	1.0	1	91	A	A	E	G	G
1975_d12	H9N2_PB2	21	G	major	1.0	L	ctG			56.0	7.666666666666668	1.0	1.0	1	111	A	A	L	G	G
1975_d12	H9N2_PB2	25	G	major	0.9954954954954957	D	Gat			56.0	9.0	1.0	0.990990990990991	1	111	A	A	N	G	G
1975_d12	H9N2_PB2	28	C	major	1.0	L	Cta			55.0	10.0	1.0	1.0	1	109	T	T	L	C	C
1975_d12	H9N2_PB2	30	A	major	1.0	L	ctA			55.0	10.666666666666666	1.0	1.0	1	109	G	G	L	A	A
1975_d12	H9N2_PB2	39	G	major	1.0	Q	caG			69.0	13.666666666666664	1.0	1.0	2	136	A	A	Q	G	G
1975_d12	H9N2_PB2	42	C	major	1.0	S	tcC			69.0	14.666666666666664	1.0	1.0	2	136	T	T	S	C	C
1975_d12	H9N2_PB2	60	C	major	1.0	L	ctC			73.0	20.666666666666668	1.0	1.0	2	144	G	G	L	C	C
1975_d12	H9N2_PB2	63	T	major	1.0	T	acT			72.5	21.66666666666667	1.0	1.0	2	143	A	A	T	T	T
1975_d12	H9N2_PB2	66	G	major	1.0	K	aaG			72.5	22.66666666666667	1.0	1.0	2	143	A	A	K	G	G
1975_d12	H9N2_PB2	78	C	major	1.0	D	gaC			76.0	26.66666666666667	1.0	1.0	2	150	T	T	D	C	C
1975_d12	H9N2_PB2	93	C	major	1.0	I	atC			75.5	31.66666666666667	1.0	1.0	2	149	T	T	I	C	C
1975_d12	H9N2_PB2	96	A	major	1.0	K	aaA			72.5	32.66666666666667	1.0	1.0	2	143	G	G	K	A	A
1975_d12	H9N2_PB2	117	A	major	1.0	Q	caA			44.0	39.66666666666666	1.0	1.0	2	86	G	G	Q	A	A
1975_d12	H9N2_PB2	126	C	major	1.0	N	aaC			40.0	42.66666666666666	1.0	1.0	2	78	T	T	N	C	C
1975_d12	H9N2_PB2	132	A	major	1.0	A	gcA			30.0	44.66666666666666	1.0	1.0	2	58	T	T	A	A	A
1975_d12	H9N2_PB2	135	C	major	1.0	L	ctC			35.5	45.66666666666666	1.0	1.0	2	69	T	T	L	C	C
1975_d12	H9N2_PB2	156	A	major	1.0	A	gcA			12.0	52.66666666666666	1.0	1.0	1	23	G	G	A	A	A
1975_d12	H9N2_PB2	161	G	major	0.9464285714285714	R	aGa			14.5	54.33333333333334	1.0	0.8928571428571429	1	28	A	A	K	G	G
1975_d12	H9N2_PB2	2106	G	major	1.0	K	aaG			37.0	702.6666666666665	1.0	1.0	29	45	A	A	K	G	G
1975_d12	H9N2_PB2	2115	C	major	1.0	G	ggC			38.5	705.6666666666665	1.0	1.0	34	43	A	A	G	C	C
1975_d12	H9N2_PB2	2149	G	major	1.0	A	Gca			36.0	717.0	1.0	1.0	46	26	A	A	T	G	G
1975_d12	H9N2_PB2	2151	A	major	1.0	A	gcA			32.0	717.6666666666665	1.0	1.0	41	23	G	G	T	A	A
1975_d12	H9N2_PB2	2157	A	major	1.0	G	ggA			32.0	719.6666666666665	1.0	1.0	40	24	G	G	G	A	A
1975_d12	H9N2_PB2	2163	C	major	1.0	N	aaC			33.0	721.6666666666665	1.0	1.0	42	24	A	A	K	C	C
1975_d12	H9N2_PB2	2172	G	major	1.0	V	gtG			16.5	724.6666666666665	1.0	1.0	23	10	A	A	V	G	G
1975_d12	H9N2_PB2	2173	C	major	1.0	L	Cta			16.5	725.0	1.0	1.0	23	10	T	T	L	C	C
1975_d12	H9N2_PB2	2175	A	major	1.0	L	ctA			16.5	725.6666666666665	1.0	1.0	23	10	G	G	L	A	A
1975_d12	H9N2_PB2	2178	T	major	1.0	I	atT			16.5	726.6666666666665	1.0	1.0	23	10	A	A	I	T	T
1975_d12	H9N2_PB2	2211	A	major	1.0	R	cgA			87.5	737.6666666666665	1.0	1.0	45	130	G	G	R	A	A
2244_d10	H9N2_PB2	2211	A	major	1.0	R	cgA			262.5	737.6666666666665	1.0	1.0	79	446	G	G	R	A	A
1913_d02	H9N2_PB2	2187	A	major	0.9132709749815554	G	ggA		R2	1061.5	729.6666666666665	0.9864636209813876	0.8400783289817232	591	1532	A	A	G	A	A
1913_d02	H9N2_PB2	2187	G	minor	0.08672902501844464	G	ggG	syn	R2	1061.5	729.6666666666665	0.01353637901861252	0.15992167101827676	591	1532	A	A	G	G	G
1913_d02	H9N2_PB2	2214	A	major	0.9546506089678164	K	aaA		False	739.5	738.6666666666665	0.9468599033816424	0.9624413145539906	414	1065	A	A	K	A	A
1913_d02	H9N2_PB2	2214	C	minor	0.043672177995509286	N	aaC	nonsyn	False	739.5	738.6666666666665	0.050724637681159424	0.03661971830985916	414	1065	A	A	K	C	C
2254_d02	H9N2_PB2	393	C	major	0.9004379181188462	G	ggC		True	5081.5	131.66666666666666	0.9029666254635352	0.8979092107741571	4854	5309	C	C	G	C	C
2254_d02	H9N2_PB2	393	T	minor	0.09887633961593777	G	ggT	syn	True	5081.5	131.66666666666666	0.09641532756489493	0.1013373516669806	4854	5309	C	C	G	T	T
2254_d02	H9N2_PB2	639	C	major	0.9719210673100696	R	cgC		True	6980.0	213.66666666666663	0.9720370906983484	0.9718050439217908	6902	7058	C	C	R	C	C
2254_d02	H9N2_PB2	639	A	minor	0.027793965125159515	R	cgA	syn	True	6980.0	213.66666666666663	0.027818023761228636	0.0277699064890904	6902	7058	C	C	R	A	A
2254_d02	H9N2_PB2	889	A	major	0.9779252774989096	I	Atc		True	7414.5	297.0	0.9769337016574584	0.9789168533403608	7240	7589	A	A	I	A	A
2254_d02	H9N2_PB2	889	G	minor	0.021870716120817497	V	Gtc	nonsyn	True	7414.5	297.0	0.022790055248618785	0.020951376993016208	7240	7589	A	A	I	G	G
2254_d02	H9N2_PB2	1005	G	major	0.9768738165267172	G	ggG		True	8178.0	335.6666666666667	0.9758976270344142	0.97785000601902	8049	8307	G	G	G	G	G
2254_d02	H9N2_PB2	1005	A	minor	0.02294368355325976	G	ggA	syn	True	8178.0	335.6666666666667	0.023978133929680703	0.021909233176838808	8049	8307	G	G	G	A	A
2254_d02	H9N2_PB2	2214	A	major	0.9610481477388984	K	aaA		False	2700.5	738.6666666666665	0.9479004665629859	0.9741958289148108	2572	2829	A	A	K	A	A
2254_d02	H9N2_PB2	2214	C	minor	0.036495277472214836	N	aaC	nonsyn	False	2700.5	738.6666666666665	0.04860031104199067	0.024390243902439025	2572	2829	A	A	K	C	C
1981_d04	H9N2_PB2	6	G	major	1.0	E	gaG			29.0	2.666666666666667	1.0	1.0	2	56	A	A	E	G	G
1981_d04	H9N2_PB2	21	G	major	1.0	L	ctG			28.0	7.666666666666668	1.0	1.0	2	54	A	A	L	G	G
1981_d04	H9N2_PB2	25	G	major	1.0	D	Gat			28.5	9.0	1.0	1.0	2	55	A	A	N	G	G
1981_d04	H9N2_PB2	28	C	major	1.0	L	Cta			29.0	10.0	1.0	1.0	2	56	T	T	L	C	C
1981_d04	H9N2_PB2	30	A	major	1.0	L	ctA			28.5	10.666666666666666	1.0	1.0	2	55	G	G	L	A	A
1981_d04	H9N2_PB2	39	G	major	1.0	Q	caG			31.0	13.666666666666664	1.0	1.0	2	60	A	A	Q	G	G
1981_d04	H9N2_PB2	42	C	major	1.0	S	tcC			29.5	14.666666666666664	1.0	1.0	1	58	T	T	S	C	C
1981_d04	H9N2_PB2	60	C	major	0.75	L	ctC			30.0	20.666666666666668	0.5	1.0	2	58	G	G	L	C	C
1981_d04	H9N2_PB2	63	T	major	1.0	T	acT			29.5	21.66666666666667	1.0	1.0	2	57	A	A	T	T	T
1981_d04	H9N2_PB2	66	G	major	1.0	K	aaG			29.5	22.66666666666667	1.0	1.0	2	57	A	A	K	G	G
1981_d04	H9N2_PB2	78	C	major	0.8	D	gaC			31.0	26.66666666666667	0.6	1.0	5	57	T	T	D	C	C
1981_d04	H9N2_PB2	93	C	major	1.0	I	atC			30.5	31.66666666666667	1.0	1.0	5	56	T	T	I	C	C
1981_d04	H9N2_PB2	96	A	major	1.0	K	aaA			28.5	32.66666666666667	1.0	1.0	2	55	G	G	K	A	A
1981_d04	H9N2_PB2	2115	C	major	0.9920634920634921	G	ggC			319.0	705.6666666666665	1.0	0.984126984126984	575	63	A	A	G	C	C
1981_d04	H9N2_PB2	2149	G	major	0.9962406015037596	A	Gca			217.0	717.0	0.9924812030075189	1.0	399	35	A	A	T	G	G
1981_d04	H9N2_PB2	2151	A	major	0.9986702127659576	A	gcA			206.0	717.6666666666665	0.9973404255319148	1.0	376	36	G	G	T	A	A
1981_d04	H9N2_PB2	2157	A	major	0.9986737400530504	G	ggA			206.5	719.6666666666665	0.9973474801061007	1.0	377	36	G	G	G	A	A
1981_d04	H9N2_PB2	2163	C	major	1.0	N	aaC			197.0	721.6666666666665	1.0	1.0	360	34	A	A	K	C	C
1981_d04	H9N2_PB2	2172	G	major	1.0	V	gtG			127.0	724.6666666666665	1.0	1.0	231	23	A	A	V	G	G
1981_d04	H9N2_PB2	2173	C	major	0.9977375565610859	L	Cta			121.5	725.0	0.9954751131221721	1.0	221	22	T	T	L	C	C
1981_d04	H9N2_PB2	2175	A	major	1.0	L	ctA			123.0	725.6666666666665	1.0	1.0	224	22	G	G	L	A	A
1981_d04	H9N2_PB2	2178	T	major	1.0	I	atT			122.5	726.6666666666665	1.0	1.0	223	22	A	A	I	T	T
1981_d04	H9N2_PB2	2187	G	major	0.9962686567164178	G	ggG			147.0	729.6666666666665	0.9925373134328358	1.0	268	26	A	A	G	G	G
1981_d04	H9N2_PB2	2211	A	major	1.0	R	cgA			314.5	737.6666666666665	1.0	1.0	488	141	G	G	R	A	A
1972_d02	H9N2_PB2	2028	A	major	0.9599546422564325	T	acA		R2	3616.0	676.6666666666666	0.9818700688265906	0.9380392156862744	5957	1275	A	A	T	A	A
1972_d02	H9N2_PB2	2028	T	minor	0.03906565681501743	T	acT	syn	R2	3616.0	676.6666666666666	0.01695484304179956	0.0611764705882353	5957	1275	A	A	T	T	T
1972_d02	H9N2_PB2	2103	C	major	0.97656282983732	D	gaC		True	11168.5	701.6666666666665	0.9748527562702668	0.9782729034043732	15111	7226	C	C	D	C	C
1972_d02	H9N2_PB2	2103	A	minor	0.020052881854459668	E	gaA	nonsyn	True	11168.5	701.6666666666665	0.021838395870557872	0.018267367838361474	15111	7226	C	C	D	A	A
1972_d02	H9N2_PB2	2214	A	major	0.9761788777678214	K	aaA		False	4219.0	738.6666666666665	0.9676089517078916	0.9847488038277512	5094	3344	A	A	K	A	A
1972_d02	H9N2_PB2	2214	C	minor	0.02150761849478606	N	aaC	nonsyn	False	4219.0	738.6666666666665	0.02866117000392619	0.014354066985645932	5094	3344	A	A	K	C	C
1984_d04	H9N2_PB2	141	G	major	0.9496882204657762	M	atG		R1	10396.0	47.66666666666666	0.9461204497383948	0.9532559911931576	8983	11809	G	G	M	G	G
1984_d04	H9N2_PB2	141	A	minor	0.03681232001656256	I	atA	nonsyn	R1	10396.0	47.66666666666666	0.04297005454747857	0.030654585485646545	8983	11809	G	G	M	A	A
1984_d04	H9N2_PB2	349	A	major	0.9789757739088276	T	Acc		False	2173.5	117.0	0.9780068728522336	0.9799446749654218	1455	2892	A	A	T	A	A
1984_d04	H9N2_PB2	349	C	minor	0.02015977242588869	P	Ccc	nonsyn	False	2173.5	117.0	0.021993127147766325	0.018326417704011062	1455	2892	A	A	T	C	C
1984_d04	H9N2_PB2	393	C	major	0.9540972489213552	G	ggC		R2	2487.0	131.66666666666666	0.9844290657439446	0.9237654320987654	1734	3240	C	C	G	C	C
1984_d04	H9N2_PB2	393	T	minor	0.04235336836259558	G	ggT	syn	R2	2487.0	131.66666666666666	0.015570934256055362	0.0691358024691358	1734	3240	C	C	G	T	T
1984_d04	H9N2_PB2	639	C	major	0.9480941745402296	R	cgC		True	2998.5	213.66666666666663	0.9227924179380492	0.9733959311424101	2163	3834	C	C	R	C	C
1984_d04	H9N2_PB2	639	A	minor	0.05190582545977049	R	cgA	syn	True	2998.5	213.66666666666663	0.077207582061951	0.026604068857589983	2163	3834	C	C	R	A	A
1984_d04	H9N2_PB2	889	A	major	0.9739440095058308	I	Atc		R2	3135.0	297.0	0.989279588336192	0.9586084306754696	2332	3938	A	A	I	A	A
1984_d04	H9N2_PB2	889	G	minor	0.0258415822608929	V	Gtc	nonsyn	R2	3135.0	297.0	0.010291595197255577	0.04139156932453022	2332	3938	A	A	I	G	G
1984_d04	H9N2_PB2	2103	C	major	0.9716836500358336	D	gaC		False	11683.0	701.6666666666665	0.9749851690725728	0.9683821309990944	10114	13252	C	C	D	C	C
1984_d04	H9N2_PB2	2103	A	minor	0.0188866018843082	E	gaA	nonsyn	False	11683.0	701.6666666666665	0.018983587106980424	0.01878961666163598	10114	13252	C	C	D	A	A
1984_d04	H9N2_PB2	2214	A	major	0.9690070497472733	K	aaA		False	3723.0	738.6666666666665	0.9657142857142856	0.9722998137802608	3150	4296	A	A	K	A	A
1984_d04	H9N2_PB2	2214	C	minor	0.028252416422807486	N	aaC	nonsyn	False	3723.0	738.6666666666665	0.032063492063492065	0.024441340782122904	3150	4296	A	A	K	C	C
P1_PcrControl	H9N2_PB2	21	G	major	0.9827586206896552	L	ctG			16.5	7.666666666666668	1.0	0.9655172413793104	4	29	A	A	L	G	G
P1_PcrControl	H9N2_PB2	25	G	major	0.9827586206896552	D	Gat			16.5	9.0	1.0	0.9655172413793104	4	29	A	A	N	G	G
P1_PcrControl	H9N2_PB2	28	C	major	0.9833333333333334	L	Cta			17.0	10.0	1.0	0.9666666666666668	4	30	T	T	L	C	C
P1_PcrControl	H9N2_PB2	30	A	major	1.0	L	ctA			16.5	10.666666666666666	1.0	1.0	4	29	G	G	L	A	A
P1_PcrControl	H9N2_PB2	39	G	major	1.0	Q	caG			22.0	13.666666666666664	1.0	1.0	6	38	A	A	Q	G	G
P1_PcrControl	H9N2_PB2	42	C	major	0.9210526315789472	S	tcC			22.0	14.666666666666664	1.0	0.8421052631578947	6	38	T	T	S	C	C
P1_PcrControl	H9N2_PB2	60	C	major	0.9878048780487804	L	ctC			24.0	20.666666666666668	1.0	0.975609756097561	7	41	G	G	L	C	C
P1_PcrControl	H9N2_PB2	63	T	major	1.0	T	acT			26.0	21.66666666666667	1.0	1.0	6	46	A	A	T	T	T
P1_PcrControl	H9N2_PB2	66	G	major	1.0	K	aaG			28.5	22.66666666666667	1.0	1.0	7	50	A	A	K	G	G
P1_PcrControl	H9N2_PB2	78	C	major	0.7166666666666667	D	gaC			28.0	26.66666666666667	0.8333333333333334	0.6	6	50	T	T	D	C	C
P1_PcrControl	H9N2_PB2	93	C	major	1.0	I	atC			27.5	31.66666666666667	1.0	1.0	7	48	T	T	I	C	C
P1_PcrControl	H9N2_PB2	96	A	major	0.9767441860465116	K	aaA			25.0	32.66666666666667	1.0	0.9534883720930232	7	43	G	G	K	A	A
P1_PcrControl	H9N2_PB2	117	A	major	1.0	Q	caA			23.0	39.66666666666666	1.0	1.0	6	40	G	G	Q	A	A
P1_PcrControl	H9N2_PB2	126	C	major	1.0	N	aaC			22.5	42.66666666666666	1.0	1.0	5	40	T	T	N	C	C
P1_PcrControl	H9N2_PB2	132	A	major	1.0	A	gcA			17.0	44.66666666666666	1.0	1.0	4	30	T	T	A	A	A
P1_PcrControl	H9N2_PB2	135	C	major	1.0	L	ctC			18.5	45.66666666666666	1.0	1.0	5	32	T	T	L	C	C
P1_PcrControl	H9N2_PB2	144	G	major	0.925925925925926	K	aaG			16.0	48.66666666666666	1.0	0.8518518518518519	5	27	A	A	K	G	G
P1_PcrControl	H9N2_PB2	2115	C	major	0.9992642063845149	G	ggC			3539.5	705.6666666666665	0.9991714995857498	0.9993569131832798	2414	4665	A	A	G	C	C
P1_PcrControl	H9N2_PB2	2149	G	major	0.999303689425064	A	Gca			3253.5	717.0	0.999479979199168	0.99912739965096	1923	4584	A	A	T	G	G
P1_PcrControl	H9N2_PB2	2151	A	major	0.9991241515217868	A	gcA			3194.0	717.6666666666665	1.0	0.9982483030435736	1821	4567	G	G	T	A	A
P1_PcrControl	H9N2_PB2	2157	A	major	0.9978471474703984	G	ggA			3213.5	719.6666666666665	0.9956942949407964	1.0	1858	4569	G	G	G	A	A
P1_PcrControl	H9N2_PB2	2163	C	major	0.998663236430664	N	aaC			3127.0	721.6666666666665	0.9977753058954394	0.9995511669658886	1798	4456	A	A	K	C	C
P1_PcrControl	H9N2_PB2	2172	G	major	0.9966869487223676	V	gtG			1916.5	724.6666666666665	0.9955985915492958	0.9977753058954394	1136	2697	A	A	V	G	G
P1_PcrControl	H9N2_PB2	2173	C	major	0.9974133502046132	L	Cta			1849.0	725.0	0.9963669391462306	0.9984597612629956	1101	2597	T	T	L	C	C
P1_PcrControl	H9N2_PB2	2175	A	major	0.9976074260991196	L	ctA			1859.0	725.6666666666665	0.9963603275705186	0.9988545246277204	1099	2619	G	G	L	A	A
P1_PcrControl	H9N2_PB2	2178	T	major	0.9971663464653028	I	atT			1874.0	726.6666666666665	0.9954669084315504	0.9988657844990548	1103	2645	A	A	I	T	T
P1_PcrControl	H9N2_PB2	2187	G	major	0.9975380362551146	G	ggG			2667.5	729.6666666666665	0.9978843441466856	0.9971917283635436	1418	3917	A	A	G	G	G
P1_PcrControl	H9N2_PB2	2211	A	major	0.9988313046953154	R	cgA			6765.5	737.6666666666665	0.9987195902688859	0.9989430191217448	3124	10407	G	G	R	A	A
2243_d04	H9N2_PB2	204	T	major	0.98588423059467	P	ccT		False	11087.0	68.66666666666667	0.9875340180844526	0.9842344431048872	11391	10783	T	T	P	T	T
2243_d04	H9N2_PB2	204	C	minor	0.013981611515305328	P	ccC	syn	False	11087.0	68.66666666666667	0.01229040470546923	0.015672818325141426	11391	10783	T	T	P	C	C
2243_d04	H9N2_PB2	507	A	major	0.9854764891370308	P	ccA		False	9168.5	169.66666666666666	0.9868951612903226	0.984057816983739	8928	9409	A	A	P	A	A
2243_d04	H9N2_PB2	507	G	minor	0.014252081864347831	P	ccG	syn	False	9168.5	169.66666666666666	0.012880824372759857	0.015623339355935809	8928	9409	A	A	P	G	G
2243_d04	H9N2_PB2	2208	A	major	0.9876550022315298	K	aaA		False	2222.5	736.6666666666665	0.9858218874612316	0.989488117001828	2257	2188	A	A	K	A	A
2243_d04	H9N2_PB2	2208	C	minor	0.010558761326735671	N	aaC	nonsyn	False	2222.5	736.6666666666665	0.011519716437749223	0.009597806215722121	2257	2188	A	A	K	C	C
2243_d04	H9N2_PB2	2214	A	major	0.9479067261637256	K	aaA		False	2194.0	738.6666666666665	0.9396124380351508	0.9562010142923006	2219	2169	A	A	K	A	A
2243_d04	H9N2_PB2	2214	C	minor	0.04934779912200492	N	aaC	nonsyn	False	2194.0	738.6666666666665	0.05858494817485354	0.040110650069156296	2219	2169	A	A	K	C	C
1914_d02	H9N2_PB2	2211	A	major	0.769349593495935	R	cgA			86.5	737.6666666666665	0.91869918699187	0.62	123	50	G	G	R	A	A
W17_HK1073	H9N2_PB2	2028	A	major	0.9578206715187954	T	acA		True	6942.5	676.6666666666666	0.9663984341017834	0.9492429089358072	9196	4689	A	A	T	A	A
W17_HK1073	H9N2_PB2	2028	T	minor	0.038785581944211375	T	acT	syn	True	6942.5	676.6666666666666	0.03001304915180513	0.04755811473661761	9196	4689	A	A	T	T	T
W17_HK1073	H9N2_PB2	2103	C	major	0.9678780440566296	D	gaC		True	25545.0	701.6666666666665	0.9716959598265236	0.9640601282867356	30667	20423	C	C	D	C	C
W17_HK1073	H9N2_PB2	2103	A	minor	0.025808453871246285	E	gaA	nonsyn	True	25545.0	701.6666666666665	0.02282583884957772	0.02879106889291485	30667	20423	C	C	D	A	A
W17_HK1073	H9N2_PB2	2214	A	major	0.9826702434869646	K	aaA		False	8613.5	738.6666666666665	0.9788126241447804	0.9865278628291488	9062	8165	A	A	K	A	A
W17_HK1073	H9N2_PB2	2214	C	minor	0.014940270623964491	N	aaC	nonsyn	False	8613.5	738.6666666666665	0.01898035753696756	0.01090018371096142	9062	8165	A	A	K	C	C
2243_d08	H9N2_PB2	550	A	major	0.9865481215846048	T	Aca		False	6874.5	184.0	0.9842433125687065	0.9888529306005034	8187	5562	A	A	T	A	A
2243_d08	H9N2_PB2	550	T	minor	0.011906521890085696	S	Tca	nonsyn	False	6874.5	184.0	0.01392451447416636	0.009888529306005034	8187	5562	A	A	T	T	T
2243_d08	H9N2_PB2	1176	A	major	0.9770845660216224	Q	caA		True	8860.5	392.66666666666674	0.9702827466820544	0.9838863853611908	10398	7323	A	A	Q	A	A
2243_d08	H9N2_PB2	1176	G	minor	0.022867347807960105	Q	caG	syn	True	8860.5	392.66666666666674	0.02962108097711098	0.01611361463880923	10398	7323	A	A	Q	G	G
2243_d08	H9N2_PB2	2214	A	major	0.9552404501185848	K	aaA		False	1774.5	738.6666666666665	0.9405560882070948	0.9699248120300752	2086	1463	A	A	K	A	A
2243_d08	H9N2_PB2	2214	C	minor	0.040995563955648726	N	aaC	nonsyn	False	1774.5	738.6666666666665	0.054650047938638535	0.02734107997265892	2086	1463	A	A	K	C	C
1980_d08	H9N2_PB2	1677	C	major	0.9992481112436924	T	acC			14082.5	559.6666666666666	0.9998130666417422	0.9986831558456428	10699	17466	T	T	T	C	C
1980_d08	H9N2_PB2	312	A	major	0.988103542757971	P	ccA		False	7319.5	104.66666666666669	0.9873985844985328	0.9888085010174092	5793	8846	A	A	P	A	A
1980_d08	H9N2_PB2	312	T	minor	0.010667475879247872	P	ccT	syn	False	7319.5	104.66666666666669	0.011047816330053513	0.010287135428442234	5793	8846	A	A	P	T	T
1980_d08	H9N2_PB2	2214	A	major	0.9553244314980902	K	aaA		False	2320.5	738.6666666666665	0.9483910139647844	0.962257849031396	1647	2994	A	A	K	A	A
1980_d08	H9N2_PB2	2214	C	minor	0.043035980887092935	N	aaC	nonsyn	False	2320.5	738.6666666666665	0.051001821493624776	0.035070140280561116	1647	2994	A	A	K	C	C
1415_d08	H9N2_PB2	2028	A	major	0.9834123297249441	T	acA		False	6943.0	676.6666666666666	0.9831730769230768	0.9836515825268114	6240	7646	A	A	T	A	A
1415_d08	H9N2_PB2	2028	T	minor	0.01403367019457132	T	acT	syn	False	6943.0	676.6666666666666	0.013942307692307691	0.014125032696834947	6240	7646	A	A	T	T	T
1415_d08	H9N2_PB2	2103	C	major	0.9790088930769693	D	gaC		False	12125.5	701.6666666666665	0.9802451715318812	0.9777726146220572	11339	12912	C	C	D	C	C
1415_d08	H9N2_PB2	2103	A	minor	0.014656998802151516	E	gaA	nonsyn	False	12125.5	701.6666666666665	0.01366963577035012	0.015644361833952913	11339	12912	C	C	D	A	A
1415_d08	H9N2_PB2	2214	A	major	0.9678946163938508	K	aaA		False	4175.5	738.6666666666665	0.9626288659793816	0.9731603668083204	3880	4471	A	A	K	A	A
1415_d08	H9N2_PB2	2214	C	minor	0.026173109869560302	N	aaC	nonsyn	False	4175.5	738.6666666666665	0.03221649484536082	0.020129724893759787	3880	4471	A	A	K	C	C
1977_d06	H9N2_PB2	138	A	major	0.985867072197846	R	agA		False	456.5	46.66666666666666	0.9864130434782608	0.9853211009174312	368	545	A	A	R	A	A
1977_d06	H9N2_PB2	138	C	minor	0.010021938571998405	S	agC	nonsyn	False	456.5	46.66666666666666	0.010869565217391304	0.009174311926605505	368	545	A	A	R	C	C
1977_d06	H9N2_PB2	2115	A	major	0.9756047146592832	G	ggA		False	461.0	705.6666666666665	0.964467005076142	0.9867424242424242	394	528	A	A	G	A	A
1977_d06	H9N2_PB2	2115	C	minor	0.02123231041378249	G	ggC	syn	False	461.0	705.6666666666665	0.03299492385786802	0.00946969696969697	394	528	A	A	G	C	C
1977_d06	H9N2_PB2	2149	A	major	0.9871550130516772	T	Acg		False	464.5	717.0	0.9887133182844244	0.98559670781893	443	486	A	A	T	A	A
1977_d06	H9N2_PB2	2149	G	minor	0.012844986948322793	A	Gcg	nonsyn	False	464.5	717.0	0.011286681715575621	0.01440329218106996	443	486	A	A	T	G	G
1977_d06	H9N2_PB2	2151	G	major	0.9868503184402766	T	acG		False	453.5	717.6666666666665	0.9883449883449884	0.9853556485355648	429	478	G	G	T	G	G
1977_d06	H9N2_PB2	2151	A	minor	0.0131496815597234	T	acA	syn	False	453.5	717.6666666666665	0.011655011655011656	0.014644351464435146	429	478	G	G	T	A	A
1977_d06	H9N2_PB2	2157	G	major	0.9853074223795752	G	ggG		False	438.0	719.6666666666665	0.9878934624697336	0.9827213822894167	413	463	G	G	G	G	G
1977_d06	H9N2_PB2	2157	A	minor	0.013612664013513302	G	ggA	syn	False	438.0	719.6666666666665	0.012106537530266344	0.01511879049676026	413	463	G	G	G	A	A
1977_d06	H9N2_PB2	2163	A	major	0.9834314292518628	K	aaA		False	420.5	721.6666666666665	0.9849624060150376	0.9819004524886876	399	442	A	A	K	A	A
1977_d06	H9N2_PB2	2163	C	minor	0.014184216196600097	N	aaC	nonsyn	False	420.5	721.6666666666665	0.012531328320802004	0.01583710407239819	399	442	A	A	K	C	C
1977_d06	H9N2_PB2	2171	T	major	0.9698386065835728	V	gTa		R1	419.5	724.3333333333335	0.9642857142857144	0.9753914988814316	392	447	T	T	V	T	T
1977_d06	H9N2_PB2	2171	C	minor	0.030161393416426974	A	gCa	nonsyn	R1	419.5	724.3333333333335	0.03571428571428571	0.02460850111856824	392	447	T	T	V	C	C
1977_d06	H9N2_PB2	2175	G	major	0.9861615211124553	L	ttG		False	366.5	725.6666666666665	0.9826589595375722	0.9896640826873384	346	387	G	G	L	G	G
1977_d06	H9N2_PB2	2175	A	minor	0.01239339218234231	L	ttA	syn	False	366.5	725.6666666666665	0.01445086705202312	0.0103359173126615	346	387	G	G	L	A	A
1977_d06	H9N2_PB2	2187	A	major	0.9782730154386444	G	ggA		False	296.5	729.6666666666665	0.9822695035460992	0.9742765273311896	282	311	A	A	G	A	A
1977_d06	H9N2_PB2	2187	G	minor	0.0217269845613555	G	ggG	syn	False	296.5	729.6666666666665	0.01773049645390071	0.02572347266881029	282	311	A	A	G	G	G
2231_d06	H9N2_PB2	639	A	major	0.999590737741171	R	cgA			9285.5	213.66666666666663	0.9994456762749444	0.9997357992073976	7216	11355	C	C	R	A	A
2231_d06	H9N2_PB2	963	A	major	0.9755345505604178	S	tcA		True	12722.0	321.6666666666667	0.9774524158125916	0.9736166853082441	10245	15199	A	A	S	A	A
2231_d06	H9N2_PB2	963	T	minor	0.023959334870577102	S	tcT	syn	True	12722.0	321.6666666666667	0.021864324060517325	0.026054345680636883	10245	15199	A	A	S	T	T
2231_d06	H9N2_PB2	2214	A	major	0.960040203654578	K	aaA		False	2256.0	738.6666666666665	0.9514672686230248	0.9686131386861314	1772	2740	A	A	K	A	A
2231_d06	H9N2_PB2	2214	C	minor	0.0363422912787728	N	aaC	nonsyn	False	2256.0	738.6666666666665	0.044582392776523705	0.028102189781021896	1772	2740	A	A	K	C	C
1912_d02	H9N2_PB2	393	C	major	0.9698887107090326	G	ggC		True	3734.0	131.66666666666666	0.971835075493612	0.9679423459244532	3444	4024	C	C	G	C	C
1912_d02	H9N2_PB2	393	T	minor	0.03011128929096732	G	ggT	syn	True	3734.0	131.66666666666666	0.02816492450638792	0.03205765407554672	3444	4024	C	C	G	T	T
1912_d02	H9N2_PB2	639	C	major	0.9453852303028292	R	cgC		True	5031.5	213.66666666666663	0.947517730496454	0.9432527301092044	4935	5128	C	C	R	C	C
1912_d02	H9N2_PB2	639	A	minor	0.05431844477426513	R	cgA	syn	True	5031.5	213.66666666666663	0.052279635258358666	0.0563572542901716	4935	5128	C	C	R	A	A
1912_d02	H9N2_PB2	889	A	major	0.9851489790585688	I	Atc		False	5179.5	297.0	0.985553772070626	0.9847441860465116	4984	5375	A	A	I	A	A
1912_d02	H9N2_PB2	889	G	minor	0.014851020941431184	V	Gtc	nonsyn	False	5179.5	297.0	0.014446227929373997	0.015255813953488372	4984	5375	A	A	I	G	G
1912_d02	H9N2_PB2	2028	A	major	0.9855497364725112	T	acA		False	7357.0	676.6666666666666	0.9831302717900656	0.9879692011549568	6402	8312	A	A	T	A	A
1912_d02	H9N2_PB2	2028	T	minor	0.012695161281108315	T	acT	syn	False	7357.0	676.6666666666666	0.014682911590128085	0.010707410972088549	6402	8312	A	A	T	T	T
1912_d02	H9N2_PB2	2214	A	major	0.9616631614365484	K	aaA		False	3288.5	738.6666666666665	0.9561042524005487	0.9672220704725484	2916	3661	A	A	K	A	A
1912_d02	H9N2_PB2	2214	C	minor	0.0346084333850781	N	aaC	nonsyn	False	3288.5	738.6666666666665	0.04080932784636488	0.028407538923791317	2916	3661	A	A	K	C	C
1986_d10	H9N2_PB2	239	A	major	0.9173174729480528	K	aAa		True	7385.0	80.33333333333333	0.9213915049010186	0.9132434409950873	5203	9567	A	A	K	A	A
1986_d10	H9N2_PB2	239	C	minor	0.0799732792795627	T	aCa	nonsyn	True	7385.0	80.33333333333333	0.07841629828944839	0.08153026026967701	5203	9567	A	A	K	C	C
1986_d10	H9N2_PB2	2214	A	major	0.9648906809629596	K	aaA		False	3206.0	738.6666666666665	0.9592391304347826	0.9705422314911366	2576	3836	A	A	K	A	A
1986_d10	H9N2_PB2	2214	C	minor	0.030691787187740856	N	aaC	nonsyn	False	3206.0	738.6666666666665	0.03687888198757764	0.024504692387904068	2576	3836	A	A	K	C	C
1914_d12	H9N2_PB2	2115	C	major	1.0	G	ggC			21.0	705.6666666666665	1.0	1.0	15	27	A	A	G	C	C
1914_d12	H9N2_PB2	2149	G	major	1.0	A	Gca			17.0	717.0	1.0	1.0	17	17	A	A	T	G	G
1914_d12	H9N2_PB2	2151	A	major	1.0	A	gcA			14.5	717.6666666666665	1.0	1.0	14	15	G	G	T	A	A
1914_d12	H9N2_PB2	2157	A	major	1.0	G	ggA			15.5	719.6666666666665	1.0	1.0	15	16	G	G	G	A	A
1914_d12	H9N2_PB2	2163	C	major	0.8	N	aaC			14.5	721.6666666666665	0.6	1.0	15	14	A	A	K	C	C
1914_d12	H9N2_PB2	2172	G	major	1.0	V	gtG			12.0	724.6666666666665	1.0	1.0	12	12	A	A	V	G	G
1914_d12	H9N2_PB2	2173	C	major	1.0	L	Cta			11.5	725.0	1.0	1.0	11	12	T	T	L	C	C
1914_d12	H9N2_PB2	2175	A	major	1.0	L	ctA			12.0	725.6666666666665	1.0	1.0	12	12	G	G	L	A	A
1914_d12	H9N2_PB2	2178	T	major	1.0	I	atT			12.0	726.6666666666665	1.0	1.0	12	12	A	A	I	T	T
1914_d12	H9N2_PB2	2187	G	major	1.0	G	ggG			17.0	729.6666666666665	1.0	1.0	19	15	A	A	G	G	G
1914_d12	H9N2_PB2	2211	A	major	0.9848484848484848	R	cgA			32.0	737.6666666666665	0.9696969696969696	1.0	33	31	G	G	R	A	A
1800_d12	H9N2_PB2	28	C	major	0.925	L	Cta			35.5	10.0	1.0	0.85	11	60	T	T	L	C	C
1800_d12	H9N2_PB2	30	A	major	0.9262295081967212	L	ctA			36.0	10.666666666666666	1.0	0.8524590163934426	11	61	G	G	L	A	A
1800_d12	H9N2_PB2	39	G	major	0.94	Q	caG			44.5	13.666666666666664	1.0	0.88	14	75	A	A	Q	G	G
1800_d12	H9N2_PB2	78	C	major	0.9190476190476192	D	gaC			64.0	26.66666666666667	1.0	0.8380952380952381	23	105	T	T	D	C	C
1800_d12	H9N2_PB2	2211	A	major	0.9782608695652174	R	cgA			44.0	737.6666666666665	1.0	0.9565217391304348	19	69	G	G	R	A	A
1970_d02	H9N2_PB2	335	C	major	0.9839060211103516	P	cCa		False	2214.5	112.33333333333331	0.9785072293864788	0.9893048128342246	2559	1870	C	C	P	C	C
1970_d02	H9N2_PB2	335	T	minor	0.015898590065888868	L	cTa	nonsyn	False	2214.5	112.33333333333331	0.021101992966002344	0.0106951871657754	2559	1870	C	C	P	T	T
1970_d02	H9N2_PB2	393	C	major	0.9755911140748444	G	ggC		False	2095.0	131.66666666666666	0.9733009708737864	0.9778812572759022	2472	1718	C	C	G	C	C
1970_d02	H9N2_PB2	393	T	minor	0.023511053720175867	G	ggT	syn	False	2095.0	131.66666666666666	0.025485436893203886	0.021536670547147845	2472	1718	C	C	G	T	T
1970_d02	H9N2_PB2	582	G	major	0.9866035961605856	K	aaG		False	2789.5	194.66666666666663	0.985239852398524	0.9879673399226472	3252	2327	G	G	K	G	G
1970_d02	H9N2_PB2	582	A	minor	0.01109396300237175	K	aaA	syn	False	2789.5	194.66666666666663	0.014452644526445263	0.007735281478298238	3252	2327	G	G	K	A	A
1970_d02	H9N2_PB2	639	C	major	0.9520658615084688	R	cgC		True	2579.0	213.66666666666663	0.9523187459177008	0.9518129770992366	3062	2096	C	C	R	C	C
1970_d02	H9N2_PB2	639	A	minor	0.04793413849153126	R	cgA	syn	True	2579.0	213.66666666666663	0.04768125408229915	0.04818702290076336	3062	2096	C	C	R	A	A
1970_d02	H9N2_PB2	2028	A	major	0.9802054952147188	T	acA		R2	6100.0	676.6666666666666	0.9820560120744593	0.9783549783549784	5963	6237	A	A	T	A	A
1970_d02	H9N2_PB2	2028	T	minor	0.015362357863336118	T	acT	syn	R2	6100.0	676.6666666666666	0.013248364916988092	0.017476350809684144	5963	6237	A	A	T	T	T
1970_d02	H9N2_PB2	2103	C	major	0.9785032775499236	D	gaC		R2	11309.5	701.6666666666665	0.9813967990022864	0.975609756097561	9622	12997	C	C	D	C	C
1970_d02	H9N2_PB2	2103	A	minor	0.016103663466332116	E	gaA	nonsyn	R2	11309.5	701.6666666666665	0.013510704635210974	0.01869662229745326	9622	12997	C	C	D	A	A
1970_d02	H9N2_PB2	2214	A	major	0.9666252149776726	K	aaA		False	3898.0	738.6666666666665	0.9586143470263642	0.9746360829289812	3262	4534	A	A	K	A	A
1970_d02	H9N2_PB2	2214	C	minor	0.029133582169679487	N	aaC	nonsyn	False	3898.0	738.6666666666665	0.03709380748007359	0.0211733568592854	3262	4534	A	A	K	C	C
1913_d10	H9N2_PB2	886	G	major	0.9773498303316324	D	Gac		R1	8630.5	296.0	0.9720544701006512	0.9826451905626136	8445	8816	G	G	D	G	G
1913_d10	H9N2_PB2	886	A	minor	0.022418326279040533	N	Aac	nonsyn	R1	8630.5	296.0	0.02770870337477797	0.017127949183303084	8445	8816	G	G	D	A	A
1913_d10	H9N2_PB2	2214	A	major	0.9511505655076536	K	aaA		False	2383.0	738.6666666666665	0.9412060301507538	0.9610951008645532	1990	2776	A	A	K	A	A
1913_d10	H9N2_PB2	2214	C	minor	0.04694383299784223	N	aaC	nonsyn	False	2383.0	738.6666666666665	0.05678391959798995	0.037103746397694516	1990	2776	A	A	K	C	C
1983_d12	H9N2_PB2	2115	C	major	0.8257575757575757	G	ggC			717.0	705.6666666666665	0.6515151515151515	1.0	1056	378	A	A	G	C	C
1983_d12	H9N2_PB2	2149	G	major	0.8494832041343671	A	Gca			509.5	717.0	0.6989664082687338	1.0	774	245	A	A	T	G	G
1983_d12	H9N2_PB2	2151	A	major	0.8465085638998682	A	gcA			493.5	717.6666666666665	0.6930171277997365	1.0	759	228	G	G	T	A	A
1983_d12	H9N2_PB2	2157	A	major	0.8612244897959184	G	ggA			481.0	719.6666666666665	0.7224489795918367	1.0	735	227	G	G	G	A	A
1983_d12	H9N2_PB2	2163	C	major	0.8646563814866761	N	aaC			468.0	721.6666666666665	0.7293127629733521	1.0	713	223	A	A	K	C	C
1983_d12	H9N2_PB2	2172	G	major	0.8265145754119138	V	gtG			338.0	724.6666666666665	0.6596958174904943	0.9933333333333332	526	150	A	A	V	G	G
1983_d12	H9N2_PB2	2173	C	major	0.8227963326784544	L	Cta			329.5	725.0	0.6522593320235757	0.9933333333333332	509	150	T	T	L	C	C
1983_d12	H9N2_PB2	2175	A	major	0.8284460863541907	L	ctA			315.0	725.6666666666665	0.6639344262295082	0.9929577464788732	488	142	G	G	L	A	A
1983_d12	H9N2_PB2	2178	T	major	0.8707634501462055	I	atT			298.0	726.6666666666665	0.7483296213808464	0.9931972789115646	449	147	A	A	I	T	T
1983_d12	H9N2_PB2	2187	G	major	0.8976793248945147	G	ggG			341.5	729.6666666666665	0.7953586497890295	1.0	474	209	A	A	G	G	G
1983_d12	H9N2_PB2	2211	A	major	0.9683027283320608	R	cgA		R1	508.5	737.6666666666665	0.9390444810543658	0.997560975609756	607	410	G	G	R	A	A
1789_d12	H9N2_PB2	2106	G	major	1.0	K	aaG			50.5	702.6666666666665	1.0	1.0	2	99	A	A	K	G	G
1789_d12	H9N2_PB2	2115	C	major	1.0	G	ggC			192.0	705.6666666666665	1.0	1.0	109	275	A	A	G	C	C
1789_d12	H9N2_PB2	2149	G	major	1.0	A	Gca			120.0	717.0	1.0	1.0	72	168	A	A	T	G	G
1789_d12	H9N2_PB2	2151	A	major	1.0	A	gcA			109.0	717.6666666666665	1.0	1.0	69	149	G	G	T	A	A
1789_d12	H9N2_PB2	2157	A	major	1.0	G	ggA			113.5	719.6666666666665	1.0	1.0	70	157	G	G	G	A	A
1789_d12	H9N2_PB2	2163	C	major	1.0	N	aaC			109.5	721.6666666666665	1.0	1.0	65	154	A	A	K	C	C
1789_d12	H9N2_PB2	2172	G	major	1.0	V	gtG			68.5	724.6666666666665	1.0	1.0	39	98	A	A	V	G	G
1789_d12	H9N2_PB2	2173	C	major	1.0	L	Cta			65.5	725.0	1.0	1.0	38	93	T	T	L	C	C
1789_d12	H9N2_PB2	2175	A	major	1.0	L	ctA			67.0	725.6666666666665	1.0	1.0	39	95	G	G	L	A	A
1789_d12	H9N2_PB2	2178	T	major	1.0	I	atT			65.0	726.6666666666665	1.0	1.0	35	95	A	A	I	T	T
1789_d12	H9N2_PB2	2187	G	major	1.0	G	ggG			81.0	729.6666666666665	1.0	1.0	48	114	A	A	G	G	G
1789_d12	H9N2_PB2	2211	A	major	0.9466019417475728	R	cgA			187.0	737.6666666666665	0.8932038834951457	1.0	103	271	G	G	R	A	A
1977_d02	H9N2_PB2	393	C	major	0.9739590249140732	G	ggC		R2	2199.5	131.66666666666666	0.9791389258766088	0.9687791239515378	2253	2146	C	C	G	C	C
1977_d02	H9N2_PB2	393	T	minor	0.025375196124541827	G	ggT	syn	R2	2199.5	131.66666666666666	0.0195295162006214	0.031220876048462257	2253	2146	C	C	G	T	T
1977_d02	H9N2_PB2	639	C	major	0.9550967154542972	R	cgC		True	2803.5	213.66666666666663	0.9633243606998654	0.9468690702087288	2972	2635	C	C	R	C	C
1977_d02	H9N2_PB2	639	A	minor	0.0445452943474963	R	cgA	syn	True	2803.5	213.66666666666663	0.03633916554508748	0.05275142314990512	2972	2635	C	C	R	A	A
1977_d02	H9N2_PB2	2028	A	major	0.9825345067626624	T	acA		False	5740.0	676.6666666666666	0.98452935694315	0.980539656582175	5365	6115	A	A	T	A	A
1977_d02	H9N2_PB2	2028	T	minor	0.014921064804054624	T	acT	syn	False	5740.0	676.6666666666666	0.013979496738117428	0.015862632869991827	5365	6115	A	A	T	T	T
1977_d02	H9N2_PB2	2103	C	major	0.9739395022203874	D	gaC		False	10930.5	701.6666666666665	0.9708426786286448	0.97703632581213	9363	12498	C	C	D	C	C
1977_d02	H9N2_PB2	2103	A	minor	0.01707920816193135	E	gaA	nonsyn	False	10930.5	701.6666666666665	0.01751575349781053	0.01664266282605217	9363	12498	C	C	D	A	A
1977_d02	H9N2_PB2	2214	A	major	0.9678729980307464	K	aaA		False	3781.0	738.6666666666665	0.955150015465512	0.9805959805959806	3233	4329	A	A	K	A	A
1977_d02	H9N2_PB2	2214	C	minor	0.028111863558816855	N	aaC	nonsyn	False	3781.0	738.6666666666665	0.03959171048561708	0.016632016632016633	3233	4329	A	A	K	C	C
1414_d02	H9N2_PB2	2106	G	major	1.0	K	aaG			22.0	702.6666666666665	1.0	1.0	43	1	A	A	K	G	G
1414_d02	H9N2_PB2	2115	C	major	1.0	G	ggC			62.5	705.6666666666665	1.0	1.0	84	41	A	A	G	C	C
1414_d02	H9N2_PB2	2149	G	major	1.0	A	Gca			44.5	717.0	1.0	1.0	54	35	A	A	T	G	G
1414_d02	H9N2_PB2	2151	A	major	1.0	A	gcA			41.5	717.6666666666665	1.0	1.0	51	32	G	G	T	A	A
1414_d02	H9N2_PB2	2157	A	major	1.0	G	ggA			44.0	719.6666666666665	1.0	1.0	54	34	G	G	G	A	A
1414_d02	H9N2_PB2	2163	C	major	1.0	N	aaC			41.0	721.6666666666665	1.0	1.0	49	33	A	A	K	C	C
1414_d02	H9N2_PB2	2172	G	major	1.0	V	gtG			29.0	724.6666666666665	1.0	1.0	35	23	A	A	V	G	G
1414_d02	H9N2_PB2	2173	C	major	1.0	L	Cta			26.5	725.0	1.0	1.0	31	22	T	T	L	C	C
1414_d02	H9N2_PB2	2175	A	major	1.0	L	ctA			27.0	725.6666666666665	1.0	1.0	32	22	G	G	L	A	A
1414_d02	H9N2_PB2	2178	T	major	1.0	I	atT			26.0	726.6666666666665	1.0	1.0	31	21	A	A	I	T	T
1414_d02	H9N2_PB2	2187	G	major	1.0	G	ggG			32.5	729.6666666666665	1.0	1.0	32	33	A	A	G	G	G
1414_d02	H9N2_PB2	2211	A	major	1.0	R	cgA			77.5	737.6666666666665	1.0	1.0	87	68	G	G	R	A	A
1800_d04	H9N2_PB2	87	C	major	0.9856973350418644	A	gcC		False	6440.0	29.66666666666667	0.9876945885841364	0.9837000814995924	6745	6135	C	C	A	C	C
1800_d04	H9N2_PB2	87	A	minor	0.013895166995625364	A	gcA	syn	False	6440.0	29.66666666666667	0.012305411415863604	0.015484922575387125	6745	6135	C	C	A	A	A
1800_d04	H9N2_PB2	588	T	major	0.9888220377924236	C	tgT		False	5983.5	196.66666666666663	0.9881377965550862	0.9895062790297608	6154	5813	T	T	C	T	T
1800_d04	H9N2_PB2	588	C	minor	0.01085297033237338	C	tgC	syn	False	5983.5	196.66666666666663	0.011212219694507638	0.01049372097023912	6154	5813	T	T	C	C	C
1800_d04	H9N2_PB2	1144	A	major	0.9845388244896968	I	Atc		R1	6594.5	382.0	0.9823075759866928	0.9867700729927008	6613	6576	A	A	I	A	A
1800_d04	H9N2_PB2	1144	G	minor	0.015385141447042854	V	Gtc	nonsyn	R1	6594.5	382.0	0.017692424013307118	0.013077858880778587	6613	6576	A	A	I	G	G
1800_d04	H9N2_PB2	1985	C	major	0.9742861298275892	T	aCt		R1	5499.5	662.3333333333334	0.9712793733681462	0.977292886287032	5362	5637	C	C	T	C	C
1800_d04	H9N2_PB2	1985	A	minor	0.02543867293393804	N	aAt	nonsyn	R1	5499.5	662.3333333333334	0.02834763148079075	0.02252971438708533	5362	5637	C	C	T	A	A
1800_d04	H9N2_PB2	2214	A	major	0.9585918786512468	K	aaA		False	2105.0	738.6666666666665	0.9450389105058364	0.9721448467966574	2056	2154	A	A	K	A	A
1800_d04	H9N2_PB2	2214	C	minor	0.039042601042671495	N	aaC	nonsyn	False	2105.0	738.6666666666665	0.05301556420233463	0.02506963788300836	2056	2154	A	A	K	C	C
1794_d08	H9N2_PB2	58	C	major	0.7319786928031012	L	Ctg		True	5410.0	20.0	0.7185929648241206	0.7453644207820819	5373	5447	C	C	L	C	C
1794_d08	H9N2_PB2	58	T	minor	0.2679295135490192	L	Ttg	syn	True	5410.0	20.0	0.2814070351758794	0.254451991922159	5373	5447	C	C	L	T	T
1794_d08	H9N2_PB2	125	A	major	0.987057782464104	N	aAt		R2	7928.0	42.333333333333336	0.9893983567452956	0.9847172081829122	7546	8310	A	A	N	A	A
1794_d08	H9N2_PB2	125	T	minor	0.01134053696493835	I	aTt	nonsyn	R2	7928.0	42.333333333333336	0.008481314603763583	0.014199759326113115	7546	8310	A	A	N	T	T
1794_d08	H9N2_PB2	2208	A	major	0.9838963777476016	K	aaA		False	1925.5	736.6666666666665	0.980428134556575	0.9873646209386282	1635	2216	A	A	K	A	A
1794_d08	H9N2_PB2	2208	C	minor	0.013366232791265085	N	aaC	nonsyn	False	1925.5	736.6666666666665	0.015902140672782873	0.010830324909747292	1635	2216	A	A	K	C	C
1794_d08	H9N2_PB2	2214	A	major	0.9528614835051014	K	aaA		False	1905.5	738.6666666666665	0.9422965954991344	0.9634263715110684	1733	2078	A	A	K	A	A
1794_d08	H9N2_PB2	2214	C	minor	0.04583963451918735	N	aaC	nonsyn	False	1905.5	738.6666666666665	0.056549336410848236	0.03512993262752647	1733	2078	A	A	K	C	C
1789_d10	H9N2_PB2	2187	G	major	1.0	G	ggG			31.0	729.6666666666665	1.0	1.0	57	5	A	A	G	G	G
1789_d10	H9N2_PB2	2211	A	major	1.0	R	cgA			64.0	737.6666666666665	1.0	1.0	118	10	G	G	R	A	A
1912_d12	H9N2_PB2	2149	G	major	1.0	A	Gca			56.0	717.0	1.0	1.0	98	14	A	A	T	G	G
1912_d12	H9N2_PB2	2172	G	major	1.0	V	gtG			30.0	724.6666666666665	1.0	1.0	45	15	A	A	V	G	G
1912_d12	H9N2_PB2	2173	C	major	1.0	L	Cta			29.0	725.0	1.0	1.0	43	15	T	T	L	C	C
1912_d12	H9N2_PB2	2178	T	major	1.0	I	atT			30.0	726.6666666666665	1.0	1.0	45	15	A	A	I	T	T
1912_d12	H9N2_PB2	2211	A	major	0.7857142857142857	R	cgA			94.5	737.6666666666665	1.0	0.5714285714285714	154	35	G	G	R	A	A
1980_d06	H9N2_PB2	1677	C	major	0.995948616848209	T	acC			7333.5	559.6666666666666	0.99428843407901	0.997608799617408	6303	8364	T	T	T	C	C
1980_d06	H9N2_PB2	2061	G	major	0.9095395140233112	E	gaG		True	7183.5	687.6666666666665	0.9056186868686869	0.9134603411779356	6336	8031	G	G	E	G	G
1980_d06	H9N2_PB2	2061	A	minor	0.09016148480509238	E	gaA	syn	True	7183.5	687.6666666666665	0.09390782828282827	0.08641514132735649	6336	8031	G	G	E	A	A
1980_d06	H9N2_PB2	2214	A	major	0.9675172067375916	K	aaA		False	2567.0	738.6666666666665	0.9617533304684144	0.9732810830067689	2327	2807	A	A	K	A	A
1980_d06	H9N2_PB2	2214	C	minor	0.030124823002962844	N	aaC	nonsyn	False	2567.0	738.6666666666665	0.03566824237215298	0.02458140363377271	2327	2807	A	A	K	C	C
2231_d04	H9N2_PB2	639	A	major	0.8648601329502072	R	cgA		R2	3868.0	213.66666666666663	0.9992461364493028	0.7304741294511116	2653	5083	C	C	R	A	A
2231_d04	H9N2_PB2	2214	A	major	0.9408846610474252	K	aaA		False	946.0	738.6666666666665	0.9133738601823708	0.9683954619124796	658	1234	A	A	K	A	A
2231_d04	H9N2_PB2	2214	C	minor	0.057950274147384385	N	aaC	nonsyn	False	946.0	738.6666666666665	0.0851063829787234	0.030794165316045383	658	1234	A	A	K	C	C
2244_d06	H9N2_PB2	2211	A	major	1.0	R	cgA			89.5	737.6666666666665	1.0	1.0	38	141	G	G	R	A	A
1801_d12	H9N2_PB2	2106	G	major	0.8240131578947368	K	aaG		R2	155.0	702.6666666666665	1.0	0.6480263157894737	6	304	A	A	K	G	G
1801_d12	H9N2_PB2	2115	C	major	0.9129511677282378	G	ggC		R2	321.5	705.6666666666665	1.0	0.8259023354564756	172	471	A	A	G	C	C
1801_d12	H9N2_PB2	2149	G	major	0.903125	A	Gca		R2	215.0	717.0	1.0	0.80625	110	320	A	A	T	G	G
1801_d12	H9N2_PB2	2151	A	major	0.8983606557377048	A	gcA		R2	204.0	717.6666666666665	1.0	0.7967213114754098	103	305	G	G	T	A	A
1801_d12	H9N2_PB2	2157	A	major	0.8953271028037384	G	ggA		R2	201.0	719.6666666666665	0.9906542056074766	0.8	107	295	G	G	G	A	A
1801_d12	H9N2_PB2	2163	C	major	0.9013840830449826	N	aaC		R2	198.0	721.6666666666665	1.0	0.8027681660899654	107	289	A	A	K	C	C
1801_d12	H9N2_PB2	2172	G	major	0.8623188405797102	V	gtG		R2	143.0	724.6666666666665	1.0	0.7246376811594203	79	207	A	A	V	G	G
1801_d12	H9N2_PB2	2173	C	major	0.8571428571428572	L	Cta		R2	139.0	725.0	1.0	0.7142857142857143	75	203	T	T	L	C	C
1801_d12	H9N2_PB2	2175	A	major	0.8809523809523809	L	ctA			131.0	725.6666666666665	1.0	0.7619047619047619	73	189	G	G	L	A	A
1801_d12	H9N2_PB2	2178	T	major	0.891304347826087	I	atT			130.0	726.6666666666665	1.0	0.7826086956521741	76	184	A	A	I	T	T
1801_d12	H9N2_PB2	2187	G	major	0.8959276018099547	G	ggG		R2	151.5	729.6666666666665	1.0	0.7918552036199095	82	221	A	A	G	G	G
1801_d12	H9N2_PB2	2211	A	major	0.9870030581039756	R	cgA		R2	426.5	737.6666666666665	1.0	0.9740061162079512	199	654	G	G	R	A	A
1973_d06	H9N2_PB2	2028	A	major	0.9728879924062648	T	acA		False	368.0	676.6666666666666	0.9738372093023256	0.971938775510204	344	392	A	A	T	A	A
1973_d06	H9N2_PB2	2028	T	minor	0.021831988609397245	T	acT	syn	False	368.0	676.6666666666666	0.02325581395348837	0.020408163265306117	344	392	A	A	T	T	T
1973_d06	H9N2_PB2	2214	A	major	0.9502062006911391	K	aaA		False	352.5	738.6666666666665	0.9488817891373802	0.9515306122448979	313	392	A	A	K	A	A
1973_d06	H9N2_PB2	2214	C	minor	0.04596726869661602	N	aaC	nonsyn	False	352.5	738.6666666666665	0.051118210862619806	0.040816326530612235	313	392	A	A	K	C	C
1797_d04	H9N2_PB2	334	T	major	0.9879852658821576	S	Tca		False	6765.0	112.0	0.9886716325263812	0.987298899237934	6444	7086	C	C	P	T	T
1797_d04	H9N2_PB2	334	T	major	0.9879852658821576	S	Tca		False	6765.0	112.0	0.9886716325263812	0.987298899237934	6444	7086	C	C	P	T	T
1797_d04	H9N2_PB2	334	C	minor	0.011781959443727	P	Cca	nonsyn	False	6765.0	112.0	0.010862818125387958	0.012701100762066046	6444	7086	C	C	P	C	C
1797_d04	H9N2_PB2	2214	A	major	0.9545845614964196	K	aaA		False	1487.0	738.6666666666665	0.9461847389558232	0.9629843840370156	1245	1729	A	A	K	A	A
1797_d04	H9N2_PB2	2214	C	minor	0.044033856652753285	N	aaC	nonsyn	False	1487.0	738.6666666666665	0.052208835341365466	0.035858877964141125	1245	1729	A	A	K	C	C
2240_d04	H9N2_PB2	364	G	major	0.8715873031497529	V	Gtt		True	4918.5	122.0	0.8707327227310575	0.8724418835684482	4804	5033	G	G	V	G	G
2240_d04	H9N2_PB2	364	A	minor	0.12841269685024714	I	Att	nonsyn	True	4918.5	122.0	0.12926727726894255	0.12755811643155174	4804	5033	G	G	V	A	A
2240_d04	H9N2_PB2	393	C	major	0.9376510790894159	G	ggC		True	5116.5	131.66666666666666	0.9375123591061896	0.9377897990726428	5057	5176	C	C	G	C	C
2240_d04	H9N2_PB2	393	T	minor	0.06185910298027525	G	ggT	syn	True	5116.5	131.66666666666666	0.06189440379671742	0.061823802163833076	5057	5176	C	C	G	T	T
2240_d04	H9N2_PB2	639	C	major	0.9550273957278296	R	cgC		True	6572.5	213.66666666666663	0.9537492317148124	0.9563055597408467	6508	6637	C	C	R	C	C
2240_d04	H9N2_PB2	639	A	minor	0.0445116331596934	R	cgA	syn	True	6572.5	213.66666666666663	0.04532882606023357	0.043694440259153235	6508	6637	C	C	R	A	A
2240_d04	H9N2_PB2	669	G	major	0.9869014089421562	G	ggG		R2	6980.5	223.66666666666663	0.9876740139211136	0.9861288039631988	6896	7065	G	G	G	G	G
2240_d04	H9N2_PB2	669	A	minor	0.012881073656451608	G	ggA	syn	R2	6980.5	223.66666666666663	0.011890951276102088	0.01387119603680113	6896	7065	G	G	G	A	A
2240_d04	H9N2_PB2	889	A	major	0.9810730536346772	I	Atc		True	6897.5	297.0	0.9813453928773318	0.9808007143920228	7076	6719	A	A	I	A	A
2240_d04	H9N2_PB2	889	G	minor	0.018781869139016773	V	Gtc	nonsyn	True	6897.5	297.0	0.01851328434143584	0.01905045393659771	7076	6719	A	A	I	G	G
2240_d04	H9N2_PB2	1320	G	major	0.9885928210748396	K	aaG		False	8419.5	440.66666666666674	0.9890703960512398	0.9881152460984394	8509	8330	G	G	K	G	G
2240_d04	H9N2_PB2	1320	A	minor	0.011172133678950485	K	aaA	syn	False	8419.5	440.66666666666674	0.010459513456340346	0.011884753901560623	8509	8330	G	G	K	A	A
2240_d04	H9N2_PB2	1403	C	major	0.9599301750927364	T	aCc		True	8251.0	468.33333333333326	0.9606514503090824	0.9592088998763906	8412	8090	C	C	T	C	C
2240_d04	H9N2_PB2	1403	T	minor	0.038857388967552975	I	aTc	nonsyn	True	8251.0	468.33333333333326	0.03815977175463623	0.03955500618046971	8412	8090	C	C	T	T	T
2240_d04	H9N2_PB2	2214	A	major	0.9572559380084936	K	aaA		False	3271.5	738.6666666666665	0.9460659898477156	0.9684458861692716	3152	3391	A	A	K	A	A
2240_d04	H9N2_PB2	2214	C	minor	0.036633670869590594	N	aaC	nonsyn	False	3271.5	738.6666666666665	0.04790609137055837	0.025361250368622825	3152	3391	A	A	K	C	C
1410_d02	H9N2_PB2	457	G	major	0.9503832876822572	D	Gat		True	4634.0	153.0	0.9331864904552132	0.9675800849093016	4086	5182	G	G	D	G	G
1410_d02	H9N2_PB2	457	A	minor	0.049494343252642486	N	Aat	nonsyn	True	4634.0	153.0	0.06656877141458639	0.032419915090698574	4086	5182	G	G	D	A	A
1410_d02	H9N2_PB2	1477	A	major	0.9703762433927016	R	Agg		True	7133.5	493.0	0.9743200121562072	0.966432474629196	6581	7686	A	A	R	A	A
1410_d02	H9N2_PB2	1477	C	minor	0.029059638050747582	R	Cgg	syn	True	7133.5	493.0	0.025072177480626043	0.03304709862086911	6581	7686	A	A	R	C	C
1410_d02	H9N2_PB2	2103	C	major	0.9834612958592795	D	gaC		False	15786.0	701.6666666666665	0.9844287158746208	0.9824938758439384	14835	16737	C	C	D	C	C
1410_d02	H9N2_PB2	2103	A	minor	0.013061831548116694	E	gaA	nonsyn	False	15786.0	701.6666666666665	0.012740141557128413	0.013383521539104977	14835	16737	C	C	D	A	A
1410_d02	H9N2_PB2	2214	A	major	0.9681127581091368	K	aaA		False	5052.0	738.6666666666665	0.9614295053388536	0.9747960108794198	4589	5515	A	A	K	A	A
1410_d02	H9N2_PB2	2214	C	minor	0.028167676775260005	N	aaC	nonsyn	False	5052.0	738.6666666666665	0.035301808672913486	0.021033544877606527	4589	5515	A	A	K	C	C
2234_d04	H9N2_PB2	1264	T	major	0.6945652173913044	Y	Tac			21.5	422.0	0.65	0.7391304347826086	20	23	A	A	N	T	T
2234_d04	H9N2_PB2	2028	A	major	0.96474756580688	T	acA		True	1541.5	676.6666666666666	0.9603559870550162	0.969139144558744	1236	1847	A	A	T	A	A
2234_d04	H9N2_PB2	2028	T	minor	0.03444337270444681	T	acT	syn	True	1541.5	676.6666666666666	0.03802588996763754	0.030860855441256087	1236	1847	A	A	T	T	T
2234_d04	H9N2_PB2	2214	A	major	0.975836526424742	K	aaA		False	3562.0	738.6666666666665	0.9723502304147466	0.9793228224347376	3255	3869	A	A	K	A	A
2234_d04	H9N2_PB2	2214	C	minor	0.019508766162481803	N	aaC	nonsyn	False	3562.0	738.6666666666665	0.02273425499231951	0.0162832773326441	3255	3869	A	A	K	C	C
1412_d08	H9N2_PB2	2028	A	major	0.9870488099944599	T	acA		False	5967.5	676.6666666666666	0.9857837635615412	0.9883138564273792	5346	6589	A	A	T	A	A
1412_d08	H9N2_PB2	2028	T	minor	0.010222955455750856	T	acT	syn	False	5967.5	676.6666666666666	0.011036288814066592	0.009409622097435118	5346	6589	A	A	T	T	T
1412_d08	H9N2_PB2	2103	C	major	0.9821001783953835	D	gaC		False	9690.0	701.6666666666665	0.9832497721057428	0.9809505846850244	8776	10604	C	C	D	C	C
1412_d08	H9N2_PB2	2103	A	minor	0.010880166992933987	E	gaA	nonsyn	False	9690.0	701.6666666666665	0.010255241567912488	0.011505092417955488	8776	10604	C	C	D	A	A
1412_d08	H9N2_PB2	2214	A	major	0.9618330171203862	K	aaA		False	3183.5	738.6666666666665	0.9516302400573272	0.9720357941834452	2791	3576	A	A	K	A	A
1412_d08	H9N2_PB2	2214	C	minor	0.03439617354279535	N	aaC	nonsyn	False	3183.5	738.6666666666665	0.04586169831601576	0.022930648769574943	2791	3576	A	A	K	C	C
Sp19_HK1073	H9N2_PB2	393	C	major	0.9860170873810482	G	ggC		False	3630.5	131.66666666666666	0.9855119124275596	0.9865222623345368	3106	4155	C	C	G	C	C
Sp19_HK1073	H9N2_PB2	393	T	minor	0.012616975955082474	G	ggT	syn	False	3630.5	131.66666666666666	0.013200257566001287	0.012033694344163659	3106	4155	C	C	G	T	T
Sp19_HK1073	H9N2_PB2	639	C	major	0.9756410324507844	R	cgC		R1	4238.5	213.66666666666663	0.9742004837409298	0.9770815811606391	3721	4756	C	C	R	C	C
Sp19_HK1073	H9N2_PB2	639	A	minor	0.024090222588183496	R	cgA	syn	R1	4238.5	213.66666666666663	0.02526202633700618	0.02291841883936081	3721	4756	C	C	R	A	A
Sp19_HK1073	H9N2_PB2	2028	A	major	0.9805041885551412	T	acA		R2	10340.0	676.6666666666666	0.9826611383339616	0.978347238776321	10612	10068	A	A	T	A	A
Sp19_HK1073	H9N2_PB2	2028	T	minor	0.01783784326137485	T	acT	syn	R2	10340.0	676.6666666666666	0.016208066339992458	0.01946762018275725	10612	10068	A	A	T	T	T
Sp19_HK1073	H9N2_PB2	2103	C	major	0.9732230706791254	D	gaC		True	19045.0	701.6666666666665	0.97450518120511	0.9719409601531408	18239	19851	C	C	D	C	C
Sp19_HK1073	H9N2_PB2	2103	A	minor	0.0213730388328184	E	gaA	nonsyn	True	19045.0	701.6666666666665	0.01957344152639948	0.02317263613923732	18239	19851	C	C	D	A	A
Sp19_HK1073	H9N2_PB2	2214	A	major	0.9719397292991256	K	aaA		False	6141.5	738.6666666666665	0.9626320064987814	0.98124745209947	4924	7359	A	A	K	A	A
Sp19_HK1073	H9N2_PB2	2214	C	minor	0.02609436501820469	N	aaC	nonsyn	False	6141.5	738.6666666666665	0.034930950446791224	0.017257779589618154	4924	7359	A	A	K	C	C
1787_d12	H9N2_PB2	2115	C	major	1.0	G	ggC			41.0	705.6666666666665	1.0	1.0	16	66	A	A	G	C	C
1787_d12	H9N2_PB2	2149	G	major	1.0	A	Gca			28.0	717.0	1.0	1.0	8	48	A	A	T	G	G
1787_d12	H9N2_PB2	2151	A	major	1.0	A	gcA			24.5	717.6666666666665	1.0	1.0	7	42	G	G	T	A	A
1787_d12	H9N2_PB2	2157	A	major	1.0	G	ggA			26.5	719.6666666666665	1.0	1.0	8	45	G	G	G	A	A
1787_d12	H9N2_PB2	2163	C	major	1.0	N	aaC			25.0	721.6666666666665	1.0	1.0	8	42	A	A	K	C	C
1787_d12	H9N2_PB2	2172	G	major	1.0	V	gtG			19.0	724.6666666666665	1.0	1.0	6	32	A	A	V	G	G
1787_d12	H9N2_PB2	2173	C	major	1.0	L	Cta			17.0	725.0	1.0	1.0	6	28	T	T	L	C	C
1787_d12	H9N2_PB2	2175	A	major	1.0	L	ctA			17.5	725.6666666666665	1.0	1.0	5	30	G	G	L	A	A
1787_d12	H9N2_PB2	2178	T	major	1.0	I	atT			18.5	726.6666666666665	1.0	1.0	6	31	A	A	I	T	T
1787_d12	H9N2_PB2	2187	G	major	1.0	G	ggG			21.5	729.6666666666665	1.0	1.0	8	35	A	A	G	G	G
1787_d12	H9N2_PB2	2211	A	major	1.0	R	cgA			59.5	737.6666666666665	1.0	1.0	26	93	G	G	R	A	A
1913_d08	H9N2_PB2	2208	A	major	0.9847684393860624	K	aaA		False	1301.5	736.6666666666665	0.9870259481037924	0.9825109306683324	1002	1601	A	A	K	A	A
1913_d08	H9N2_PB2	2208	C	minor	0.013608947002933544	N	aaC	nonsyn	False	1301.5	736.6666666666665	0.010978043912175649	0.016239850093691444	1002	1601	A	A	K	C	C
1913_d08	H9N2_PB2	2214	A	major	0.9507861633269354	K	aaA		False	1296.5	738.6666666666665	0.943907156673114	0.9576651699807568	1034	1559	A	A	K	A	A
1913_d08	H9N2_PB2	2214	C	minor	0.04712668563268376	N	aaC	nonsyn	False	1296.5	738.6666666666665	0.0551257253384913	0.0391276459268762	1034	1559	A	A	K	C	C
1974_d10	H9N2_PB2	2106	G	major	1.0	K	aaG			69.0	702.6666666666665	1.0	1.0	88	50	A	A	K	G	G
1974_d10	H9N2_PB2	2115	C	major	0.9964539007092198	G	ggC			178.5	705.6666666666665	0.9929078014184396	1.0	141	216	A	A	G	C	C
1974_d10	H9N2_PB2	2149	G	major	0.9956140350877192	A	Gca			129.5	717.0	0.9912280701754386	1.0	114	145	A	A	T	G	G
1974_d10	H9N2_PB2	2151	A	major	0.9948979591836734	A	gcA			116.0	717.6666666666665	0.9897959183673468	1.0	98	134	G	G	T	A	A
1974_d10	H9N2_PB2	2157	A	major	0.9962121212121212	G	ggA			117.5	719.6666666666665	1.0	0.9924242424242424	103	132	G	G	G	A	A
1974_d10	H9N2_PB2	2163	C	major	1.0	N	aaC			112.5	721.6666666666665	1.0	1.0	96	129	A	A	K	C	C
1974_d10	H9N2_PB2	2172	G	major	0.9866897147796024	V	gtG			77.0	724.6666666666665	0.9846153846153848	0.9887640449438202	65	89	A	A	V	G	G
1974_d10	H9N2_PB2	2173	C	major	1.0	L	Cta			72.0	725.0	1.0	1.0	62	82	T	T	L	C	C
1974_d10	H9N2_PB2	2175	A	major	1.0	L	ctA			72.5	725.6666666666665	1.0	1.0	61	84	G	G	L	A	A
1974_d10	H9N2_PB2	2178	T	major	1.0	I	atT			74.0	726.6666666666665	1.0	1.0	64	84	A	A	I	T	T
1974_d10	H9N2_PB2	2187	G	major	1.0	G	ggG			84.0	729.6666666666665	1.0	1.0	67	101	A	A	G	G	G
1974_d10	H9N2_PB2	2211	A	major	1.0	R	cgA			154.5	737.6666666666665	1.0	1.0	94	215	G	G	R	A	A
1913_d04	H9N2_PB2	6	G	major	0.999134948096886	E	gaG			290.5	2.666666666666667	0.9982698961937716	1.0	578	3	A	A	E	G	G
1913_d04	H9N2_PB2	21	G	major	1.0	L	ctG			408.0	7.666666666666668	1.0	1.0	812	4	A	A	L	G	G
1913_d04	H9N2_PB2	25	G	major	1.0	D	Gat			410.0	9.0	1.0	1.0	816	4	A	A	N	G	G
1913_d04	H9N2_PB2	28	C	major	1.0	L	Cta			409.5	10.0	1.0	1.0	815	4	T	T	L	C	C
1913_d04	H9N2_PB2	30	A	major	0.9993819530284302	L	ctA			406.5	10.666666666666666	0.9987639060568604	1.0	809	4	G	G	L	A	A
1913_d04	H9N2_PB2	39	G	major	1.0	Q	caG			523.5	13.666666666666664	1.0	1.0	1043	4	A	A	Q	G	G
1913_d04	H9N2_PB2	42	C	major	0.9990079365079364	S	tcC			506.0	14.666666666666664	0.998015873015873	1.0	1008	4	T	T	S	C	C
1913_d04	H9N2_PB2	60	C	major	1.0	L	ctC			564.0	20.666666666666668	1.0	1.0	1125	3	G	G	L	C	C
1913_d04	H9N2_PB2	63	T	major	1.0	T	acT			563.0	21.66666666666667	1.0	1.0	1122	4	A	A	T	T	T
1913_d04	H9N2_PB2	66	G	major	1.0	K	aaG			569.0	22.66666666666667	1.0	1.0	1134	4	A	A	K	G	G
1913_d04	H9N2_PB2	78	C	major	0.8995934959349594	D	gaC			617.5	26.66666666666667	0.9991869918699188	0.8	1230	5	T	T	D	C	C
1913_d04	H9N2_PB2	93	C	major	0.999591169255928	I	atC			614.0	31.66666666666667	0.999182338511856	1.0	1223	5	T	T	I	C	C
1913_d04	H9N2_PB2	96	A	major	1.0	K	aaA			615.5	32.66666666666667	1.0	1.0	1228	3	G	G	K	A	A
1913_d04	H9N2_PB2	117	A	major	0.9981024667931688	Q	caA			265.0	39.66666666666666	0.9962049335863378	1.0	527	3	G	G	Q	A	A
1913_d04	H9N2_PB2	126	C	major	1.0	N	aaC			238.5	42.66666666666666	1.0	1.0	473	4	T	T	N	C	C
1913_d04	H9N2_PB2	132	A	major	1.0	A	gcA			169.5	44.66666666666666	1.0	1.0	336	3	T	T	A	A	A
1913_d04	H9N2_PB2	135	C	major	1.0	L	ctC			201.5	45.66666666666666	1.0	1.0	399	4	T	T	L	C	C
1913_d04	H9N2_PB2	144	G	major	1.0	K	aaG			157.5	48.66666666666666	1.0	1.0	312	3	A	A	K	G	G
1913_d04	H9N2_PB2	156	A	major	1.0	A	gcA			94.5	52.66666666666666	1.0	1.0	187	2	G	G	A	A	A
1913_d04	H9N2_PB2	161	G	major	0.9333333333333332	R	aGa			98.0	54.33333333333334	0.8666666666666667	1.0	195	1	A	A	K	G	G
1913_d04	H9N2_PB2	2106	G	major	0.9436152570480928	K	aaG			306.0	702.6666666666665	0.9983416252072967	0.8888888888888888	603	9	A	A	K	G	G
1913_d04	H9N2_PB2	2115	C	major	0.9976910933393832	G	ggC			815.0	705.6666666666665	0.998468606431853	0.9969135802469136	1306	324	A	A	G	C	C
1913_d04	H9N2_PB2	2149	G	major	0.9972677595628416	A	Gca			555.5	717.0	1.0	0.994535519125683	928	183	A	A	T	G	G
1913_d04	H9N2_PB2	2151	A	major	0.9965654899373144	A	gcA			520.5	717.6666666666665	0.9988452655889144	0.9942857142857144	866	175	G	G	T	A	A
1913_d04	H9N2_PB2	2157	A	major	0.9970059880239521	G	ggA			526.0	719.6666666666665	1.0	0.994011976047904	885	167	G	G	G	A	A
1913_d04	H9N2_PB2	2163	C	major	0.9951882242856116	N	aaC			503.5	721.6666666666665	0.9964370546318292	0.993939393939394	842	165	A	A	K	C	C
1913_d04	H9N2_PB2	2172	G	major	0.9918032786885246	V	gtG			336.5	724.6666666666665	1.0	0.9836065573770492	551	122	A	A	V	G	G
1913_d04	H9N2_PB2	2173	C	major	0.991150442477876	L	Cta			321.0	725.0	1.0	0.9823008849557522	529	113	T	T	L	C	C
1913_d04	H9N2_PB2	2175	A	major	0.991150442477876	L	ctA			323.0	725.6666666666665	1.0	0.9823008849557522	533	113	G	G	L	A	A
1913_d04	H9N2_PB2	2178	T	major	0.991150442477876	I	atT			323.5	726.6666666666665	1.0	0.9823008849557522	534	113	A	A	I	T	T
1913_d04	H9N2_PB2	2187	G	major	0.9963503649635036	G	ggG			433.5	729.6666666666665	1.0	0.9927007299270072	730	137	A	A	G	G	G
1913_d04	H9N2_PB2	2211	A	major	0.9986559139784946	R	cgA			975.5	737.6666666666665	1.0	0.9973118279569892	1579	372	G	G	R	A	A
2253_d04	H9N2_PB2	639	C	major	0.9162795381310418	R	cgC		True	1639.0	213.66666666666663	0.9052631578947368	0.9272959183673468	1710	1568	C	C	R	C	C
2253_d04	H9N2_PB2	639	A	minor	0.08342806420813939	R	cgA	syn	True	1639.0	213.66666666666663	0.09415204678362574	0.07270408163265306	1710	1568	C	C	R	A	A
2253_d04	H9N2_PB2	889	A	major	0.9800469966724984	I	Atc		True	1531.0	297.0	0.9804878048780488	0.979606188466948	1640	1422	A	A	I	A	A
2253_d04	H9N2_PB2	889	G	minor	0.019648125278721142	V	Gtc	nonsyn	True	1531.0	297.0	0.018902439024390243	0.02039381153305204	1640	1422	A	A	I	G	G
2253_d04	H9N2_PB2	1073	A	major	0.9795759342803894	E	gAa		R2	1875.5	358.33333333333326	0.9878357830714648	0.9713160854893138	1973	1778	A	A	E	A	A
2253_d04	H9N2_PB2	1073	G	minor	0.02017064453359954	G	gGa	nonsyn	R2	1875.5	358.33333333333326	0.011657374556512924	0.02868391451068616	1973	1778	A	A	E	G	G
2253_d04	H9N2_PB2	1933	A	major	0.9827988714362641	M	Atg		R1	3516.5	645.0	0.9757180929819368	0.9898796498905909	3377	3656	A	A	M	A	A
2253_d04	H9N2_PB2	1933	G	minor	0.017053068155089553	V	Gtg	nonsyn	R1	3516.5	645.0	0.02398578620076992	0.01012035010940919	3377	3656	A	A	M	G	G
2253_d04	H9N2_PB2	2214	A	major	0.9668578481196456	K	aaA		False	3188.5	738.6666666666665	0.9587525150905432	0.974963181148748	2982	3395	A	A	K	A	A
2253_d04	H9N2_PB2	2214	C	minor	0.031272860530882886	N	aaC	nonsyn	False	3188.5	738.6666666666665	0.039570757880617036	0.02297496318114875	2982	3395	A	A	K	C	C
1975_d04	H9N2_PB2	393	C	major	0.9775301379182072	G	ggC		True	6436.0	131.66666666666666	0.9773112089400608	0.9777490668963538	5906	6966	C	C	G	C	C
1975_d04	H9N2_PB2	393	T	minor	0.021720807533159702	G	ggT	syn	True	6436.0	131.66666666666666	0.02133423636979343	0.022107378696525983	5906	6966	C	C	G	T	T
1975_d04	H9N2_PB2	639	C	major	0.9516974766231858	R	cgC		True	8140.5	213.66666666666663	0.9538583929992044	0.9495365602471678	7542	8739	C	C	R	C	C
1975_d04	H9N2_PB2	639	A	minor	0.04818809380821332	R	cgA	syn	True	8140.5	213.66666666666663	0.046141607000795545	0.05023458061563108	7542	8739	C	C	R	A	A
1975_d04	H9N2_PB2	691	G	major	0.9891154633540832	V	Gta		False	9317.0	231.0	0.9892485549132948	0.9889823717948718	8650	9984	G	G	V	G	G
1975_d04	H9N2_PB2	691	A	minor	0.010776653049503482	I	Ata	nonsyn	False	9317.0	231.0	0.010635838150289015	0.010917467948717948	8650	9984	G	G	V	A	A
1975_d04	H9N2_PB2	889	A	major	0.9606907028038034	I	Atc		True	8475.5	297.0	0.9613502321495796	0.9600311734580272	7969	8982	A	A	I	A	A
1975_d04	H9N2_PB2	889	G	minor	0.03907247715827356	V	Gtc	nonsyn	True	8475.5	297.0	0.03839879533191117	0.03974615898463594	7969	8982	A	A	I	G	G
1975_d04	H9N2_PB2	1934	T	major	0.9866931427724336	M	aTg		R2	8742.5	645.3333333333334	0.988468930172966	0.9849173553719008	7805	9680	T	T	M	T	T
1975_d04	H9N2_PB2	1934	C	minor	0.012713858196430556	T	aCg	nonsyn	R2	8742.5	645.3333333333334	0.011274823830877644	0.014152892561983469	7805	9680	T	T	M	C	C
1975_d04	H9N2_PB2	2214	A	major	0.9649779177493266	K	aaA		False	3602.5	738.6666666666665	0.9601616628175519	0.9697941726811014	3464	3741	A	A	K	A	A
1975_d04	H9N2_PB2	2214	C	minor	0.0313867600948975	N	aaC	nonsyn	False	3602.5	738.6666666666665	0.0355080831408776	0.0272654370489174	3464	3741	A	A	K	C	C
1975_d04	H9N2_PB2	2241	C	major	0.9882978369143844	S	agC		False	7695.5	747.6666666666665	0.9871845168039756	0.9894111570247934	7647	7744	C	C	S	C	C
1975_d04	H9N2_PB2	2241	T	minor	0.011376056496524862	S	agT	syn	False	7695.5	747.6666666666665	0.012292402249248073	0.010459710743801651	7647	7744	C	C	S	T	T
1409_d06	H9N2_PB2	233	-	major	0.6955813986618093		t--		True	8495.0	78.33333333333333	0.6750110766504209	0.7161517206731977	9028	7962	G	G	W	-	-
1409_d06	H9N2_PB2	233	G	minor	0.29290702335873875				True	8495.0	78.33333333333333	0.3140230394328755	0.2717910072846019	9028	7962	G	G	W	G	G
1409_d06	H9N2_PB2	234	-	major	0.6916001758354495		t--		True	8547.0	78.66666666666667	0.6715875289192464	0.7116128227516527	9077	8017	G	G	W	-	-
1409_d06	H9N2_PB2	234	G	minor	0.301044983882094				True	8547.0	78.66666666666667	0.3226837060702875	0.2794062616939005	9077	8017	G	G	W	G	G
1409_d06	H9N2_PB2	319	-	major	0.6945779291655556		---		True	7941.5	107.0	0.6532504107017132	0.7359054476293981	8522	7361	A	A	S	-	-
1409_d06	H9N2_PB2	319	A	minor	0.3050607869142705				True	7941.5	107.0	0.3461628725651256	0.2639587012634153	8522	7361	A	A	S	A	A
1409_d06	H9N2_PB2	320	-	major	0.7070367353762259		---		True	7801.0	107.33333333333331	0.6653519780088443	0.7487214927436074	8367	7235	G	G	S	-	-
1409_d06	H9N2_PB2	320	G	minor	0.2508818622936109				True	7801.0	107.33333333333331	0.2930560535436835	0.20870767104353835	8367	7235	G	G	S	G	G
1409_d06	H9N2_PB2	321	-	major	0.7155106156422708		---		True	7702.5	107.66666666666669	0.6713802272177907	0.7596410040667508	8274	7131	T	T	S	-	-
1409_d06	H9N2_PB2	321	T	minor	0.25429248084815714				True	7702.5	107.66666666666669	0.29683345419386026	0.21175150750245408	8274	7131	T	T	S	T	T
1409_d06	H9N2_PB2	482	A	major	0.8983978304354516	D	gAt		R2	2065.0	161.33333333333334	0.9329896907216496	0.8638059701492538	2522	1608	A	A	D	A	A
1409_d06	H9N2_PB2	482	G	minor	0.1008947135851275	G	gGt	nonsyn	R2	2065.0	161.33333333333334	0.0662172878667724	0.13557213930348258	2522	1608	A	A	D	G	G
1409_d06	H9N2_PB2	1654	T	major	0.9076104546486364	W	Tgg		True	3023.5	552.0	0.9286094832179008	0.886611426079372	3754	2293	T	T	W	T	T
1409_d06	H9N2_PB2	1654	G	minor	0.09155386166370932	G	Ggg	nonsyn	True	3023.5	552.0	0.07059136920618007	0.11251635412123856	3754	2293	T	T	W	G	G
1409_d06	H9N2_PB2	2208	A	major	0.9866101875799368	K	aaA		False	3803.0	736.6666666666665	0.9850197851893724	0.9882005899705014	3538	4068	A	A	K	A	A
1409_d06	H9N2_PB2	2208	C	minor	0.010323511052636552	N	aaC	nonsyn	False	3803.0	736.6666666666665	0.011305822498586773	0.009341199606686331	3538	4068	A	A	K	C	C
1409_d06	H9N2_PB2	2214	A	major	0.9597682235540066	K	aaA		False	3631.0	738.6666666666665	0.9548519495749048	0.9646844975331084	3411	3851	A	A	K	A	A
1409_d06	H9N2_PB2	2214	C	minor	0.037580654824642436	N	aaC	nonsyn	False	3631.0	738.6666666666665	0.041923189680445616	0.03323811996883926	3411	3851	A	A	K	C	C
1912_d04	H9N2_PB2	393	C	major	0.9765854102669664	G	ggC		R1	3555.0	131.66666666666666	0.9737752161383284	0.9793956043956044	3470	3640	C	C	G	C	C
1912_d04	H9N2_PB2	393	T	minor	0.0232772270956709	G	ggT	syn	R1	3555.0	131.66666666666666	0.02622478386167147	0.02032967032967033	3470	3640	C	C	G	T	T
1912_d04	H9N2_PB2	639	C	major	0.9586635277134226	R	cgC		True	4638.5	213.66666666666663	0.952124072825354	0.9652029826014912	4449	4828	C	C	R	C	C
1912_d04	H9N2_PB2	639	A	minor	0.041336472286577344	R	cgA	syn	True	4638.5	213.66666666666663	0.04787592717464599	0.0347970173985087	4449	4828	C	C	R	A	A
1912_d04	H9N2_PB2	889	A	major	0.9784190117736112	I	Atc		R2	4643.5	297.0	0.9869163094969546	0.9699217140502678	4433	4854	A	A	I	A	A
1912_d04	H9N2_PB2	889	G	minor	0.021374972569198816	V	Gtc	nonsyn	R2	4643.5	297.0	0.013083690503045342	0.029666254635352288	4433	4854	A	A	I	G	G
1912_d04	H9N2_PB2	2028	A	major	0.9884849515420456	T	acA		False	7025.0	676.6666666666666	0.9886681154920832	0.9883017875920084	6442	7608	A	A	T	A	A
1912_d04	H9N2_PB2	2028	T	minor	0.010732648454820184	T	acT	syn	False	7025.0	676.6666666666666	0.010555728034771807	0.01090956887486856	6442	7608	A	A	T	T	T
1912_d04	H9N2_PB2	2214	A	major	0.9610041248296188	K	aaA		False	3356.5	738.6666666666665	0.9551282051282052	0.9668800445310326	3120	3593	A	A	K	A	A
1912_d04	H9N2_PB2	2214	C	minor	0.03511198769687497	N	aaC	nonsyn	False	3356.5	738.6666666666665	0.04294871794871795	0.027275257445032	3120	3593	A	A	K	C	C
2239_d10	H9N2_PB2	2214	A	major	0.9298080387010448	K	aaA		False	700.0	738.6666666666665	0.9241830065359478	0.9354330708661416	765	635	A	A	K	A	A
2239_d10	H9N2_PB2	2214	C	minor	0.0656013586536977	N	aaC	nonsyn	False	700.0	738.6666666666665	0.07450980392156863	0.05669291338582678	765	635	A	A	K	C	C
1410_d06	H9N2_PB2	2214	A	major	0.9630281690140844	K	aaA		False	1988.0	738.6666666666665	0.9562374245472836	0.9698189134808852	1988	1988	A	A	K	A	A
1410_d06	H9N2_PB2	2214	C	minor	0.03596579476861167	N	aaC	nonsyn	False	1988.0	738.6666666666665	0.042756539235412484	0.029175050301810862	1988	1988	A	A	K	C	C
1794_d04	H9N2_PB2	6	A	major	0.931422391485758	E	gaA		True	2134.5	2.666666666666667	0.9816254416961132	0.8812193412754029	1415	2854	A	A	E	A	A
1794_d04	H9N2_PB2	6	G	minor	0.06857760851424198	E	gaG	syn	True	2134.5	2.666666666666667	0.018374558303886925	0.11878065872459705	1415	2854	A	A	E	G	G
1794_d04	H9N2_PB2	21	A	major	0.9467093570994444	L	ctA		R2	3152.0	7.666666666666668	0.9894585529468136	0.9039601612520748	2087	4217	A	A	L	A	A
1794_d04	H9N2_PB2	21	G	minor	0.05329064290055573	L	ctG	syn	R2	3152.0	7.666666666666668	0.010541447053186392	0.09603983874792507	2087	4217	A	A	L	G	G
1794_d04	H9N2_PB2	39	A	major	0.9433422310378968	Q	caA		R2	3988.0	13.666666666666664	0.9865559509687624	0.9001285111070314	2529	5447	A	A	Q	A	A
1794_d04	H9N2_PB2	39	G	minor	0.056657768962103124	Q	caG	syn	R2	3988.0	13.666666666666664	0.013444049031237644	0.0998714888929686	2529	5447	A	A	Q	G	G
1794_d04	H9N2_PB2	42	T	major	0.945485190377479	S	tcT		R2	4080.5	14.666666666666664	0.9891430787126794	0.9018273020422788	2579	5582	T	T	S	T	T
1794_d04	H9N2_PB2	42	C	minor	0.0544252359929975	S	tcC	syn	R2	4080.5	14.666666666666664	0.010856921287320671	0.09799355069867433	2579	5582	T	T	S	C	C
1794_d04	H9N2_PB2	60	G	major	0.9496708831958586	L	ctG		R2	5235.5	20.666666666666668	0.9895240945824604	0.9098176718092568	3341	7130	G	G	L	G	G
1794_d04	H9N2_PB2	60	C	minor	0.04981942653915629	L	ctC	syn	R2	5235.5	20.666666666666668	0.009877282250823106	0.08976157082748948	3341	7130	G	G	L	C	C
1794_d04	H9N2_PB2	63	A	major	0.9507897969298844	T	acA		R2	5373.5	21.66666666666667	0.9894736842105264	0.9121059096492424	3420	7327	A	A	T	A	A
1794_d04	H9N2_PB2	63	T	minor	0.04871308314916312	T	acT	syn	R2	5373.5	21.66666666666667	0.009941520467836258	0.08748464583048997	3420	7327	A	A	T	T	T
1794_d04	H9N2_PB2	66	A	major	0.945457119012342	K	aaA		R2	4983.5	22.66666666666667	0.9873417721518988	0.9035724658727854	3081	6886	A	A	K	A	A
1794_d04	H9N2_PB2	66	G	minor	0.0543805960152464	K	aaG	syn	R2	4983.5	22.66666666666667	0.012333657903278157	0.09642753412721464	3081	6886	A	A	K	G	G
1794_d04	H9N2_PB2	78	T	major	0.9499198884256698	D	gaT		R2	6750.5	26.66666666666667	0.9890002444390124	0.9108395324123272	4091	9410	T	T	D	T	T
1794_d04	H9N2_PB2	78	C	minor	0.04919805300819741	D	gaC	syn	R2	6750.5	26.66666666666667	0.010510877536054754	0.08788522848034007	4091	9410	T	T	D	C	C
1794_d04	H9N2_PB2	93	T	major	0.9560750178387452	I	atT		R2	8207.5	31.66666666666667	0.9892622787830584	0.9228877568944318	5029	11386	T	T	I	T	T
1794_d04	H9N2_PB2	93	C	minor	0.04382555881665368	I	atC	syn	R2	8207.5	31.66666666666667	0.010538874527739113	0.07711224310556825	5029	11386	T	T	I	C	C
1794_d04	H9N2_PB2	2106	A	major	0.9431574255743996	K	aaA		False	9461.0	702.6666666666665	0.9124484748557296	0.97386637629307	6065	12857	A	A	K	A	A
1794_d04	H9N2_PB2	2106	G	minor	0.056842574425600235	K	aaG	syn	False	9461.0	702.6666666666665	0.0875515251442704	0.026133623706930082	6065	12857	A	A	K	G	G
1794_d04	H9N2_PB2	2115	A	major	0.8679195207283071	G	ggA		R2	9622.5	705.6666666666665	0.7981512350356115	0.9376878064210028	6599	12646	A	A	G	A	A
1794_d04	H9N2_PB2	2115	C	minor	0.1315434812165239	G	ggC	syn	R2	9622.5	705.6666666666665	0.2010910744052129	0.061995888027834886	6599	12646	A	A	G	C	C
1794_d04	H9N2_PB2	2149	A	major	0.8820259285388918	T	Acg		R2	7141.0	717.0	0.8112458654906285	0.9528059915871552	4535	9747	A	A	T	A	A
1794_d04	H9N2_PB2	2149	G	minor	0.11754837295369992	A	Gcg	nonsyn	R2	7141.0	717.0	0.18831312017640567	0.04678362573099415	4535	9747	A	A	T	G	G
1794_d04	H9N2_PB2	2151	G	major	0.8881325457317399	T	acG		R2	6964.5	717.6666666666665	0.8211875843454791	0.9550775071180008	4446	9483	G	G	T	G	G
1794_d04	H9N2_PB2	2151	A	minor	0.11154408990703303	T	acA	syn	R2	6964.5	717.6666666666665	0.17858749437696805	0.04450068543709797	4446	9483	G	G	T	A	A
1794_d04	H9N2_PB2	2157	G	major	0.8796910620411877	G	ggG		R2	6601.5	719.6666666666665	0.8064903846153846	0.952891739466991	4160	9043	G	G	G	G	G
1794_d04	H9N2_PB2	2157	A	minor	0.12018874565111988	G	ggA	syn	R2	6601.5	719.6666666666665	0.1932692307692308	0.04710826053300896	4160	9043	G	G	G	A	A
1794_d04	H9N2_PB2	2163	A	major	0.8772813076585463	K	aaA		R2	6240.0	721.6666666666665	0.8028700906344409	0.9516925246826516	3972	8508	A	A	K	A	A
1794_d04	H9N2_PB2	2163	C	minor	0.08654871832020193	N	aaC	nonsyn	R2	6240.0	721.6666666666665	0.12537764350453173	0.047719793135872116	3972	8508	A	A	K	C	C
1794_d04	H9N2_PB2	2172	A	major	0.9067222659090128	V	gtA		False	5521.0	724.6666666666665	0.8478915662650602	0.9655529655529655	3320	7722	A	A	V	A	A
1794_d04	H9N2_PB2	2172	G	minor	0.09321298402623704	V	gtG	syn	False	5521.0	724.6666666666665	0.15210843373493976	0.03431753431753432	3320	7722	A	A	V	G	G
1794_d04	H9N2_PB2	2173	T	major	0.9103206334417008	L	Ttg		False	5615.0	725.0	0.8524295140971806	0.9682117527862208	3334	7896	T	T	L	T	T
1794_d04	H9N2_PB2	2173	C	minor	0.08955272015505715	L	Ctg	syn	False	5615.0	725.0	0.14757048590281946	0.03153495440729484	3334	7896	T	T	L	C	C
1794_d04	H9N2_PB2	2175	G	major	0.9009790797902809	L	ttG		False	4989.5	725.6666666666665	0.8383035122597747	0.9636546473207872	3018	6961	G	G	L	G	G
1794_d04	H9N2_PB2	2175	A	minor	0.09871159005836644	L	ttA	syn	False	4989.5	725.6666666666665	0.16136514247846254	0.03605803763827036	3018	6961	G	G	L	A	A
1794_d04	H9N2_PB2	2178	A	major	0.8842844408318127	I	atA		False	4302.5	726.6666666666665	0.8127871362940275	0.9557817453695978	2612	5993	A	A	I	A	A
1794_d04	H9N2_PB2	2178	T	minor	0.11435610560457338	I	atT	syn	False	4302.5	726.6666666666665	0.18683001531393567	0.04188219589521108	2612	5993	A	A	I	T	T
1794_d04	H9N2_PB2	2187	A	major	0.8317165865396856	G	ggA		R2	4322.0	729.6666666666665	0.7399322544222807	0.9235009186570904	2657	5987	A	A	G	A	A
1794_d04	H9N2_PB2	2187	G	minor	0.16828341346031445	G	ggG	syn	R2	4322.0	729.6666666666665	0.2600677455777192	0.07649908134290964	2657	5987	A	A	G	G	G
1794_d04	H9N2_PB2	2214	A	major	0.9586810346843792	K	aaA		False	2702.0	738.6666666666665	0.9525691699604744	0.9647928994082842	2024	3380	A	A	K	A	A
1794_d04	H9N2_PB2	2214	C	minor	0.040233178193044415	N	aaC	nonsyn	False	2702.0	738.6666666666665	0.046442687747035576	0.03402366863905325	2024	3380	A	A	K	C	C
1968_d02	H9N2_PB2	393	C	major	0.9757776635467312	G	ggC		True	2604.0	131.66666666666666	0.9754653130287648	0.9760900140646976	2364	2844	C	C	G	C	C
1968_d02	H9N2_PB2	393	T	minor	0.022955978210427868	G	ggT	syn	True	2604.0	131.66666666666666	0.02411167512690356	0.02180028129395218	2364	2844	C	C	G	T	T
1968_d02	H9N2_PB2	639	C	major	0.9345007737230772	R	cgC		True	3541.0	213.66666666666663	0.9405646359583952	0.9284369114877592	3365	3717	C	C	R	C	C
1968_d02	H9N2_PB2	639	A	minor	0.06536470919325328	R	cgA	syn	True	3541.0	213.66666666666663	0.05943536404160475	0.0712940543449018	3365	3717	C	C	R	A	A
1968_d02	H9N2_PB2	2028	A	major	0.9855581637131738	T	acA		False	7283.5	676.6666666666666	0.9863168061815841	0.9847995212447636	6212	8355	A	A	T	A	A
1968_d02	H9N2_PB2	2028	T	minor	0.013579188636268176	T	acT	syn	False	7283.5	676.6666666666666	0.012556342562781712	0.01460203470975464	6212	8355	A	A	T	T	T
1968_d02	H9N2_PB2	2103	C	major	0.9751160037422696	D	gaC		True	16093.0	701.6666666666665	0.9766426393124481	0.9735893681720914	14428	17758	C	C	D	C	C
1968_d02	H9N2_PB2	2103	A	minor	0.020573869595020108	E	gaA	nonsyn	True	16093.0	701.6666666666665	0.020030496257277517	0.0211172429327627	14428	17758	C	C	D	A	A
1968_d02	H9N2_PB2	2214	A	major	0.9789159427323632	K	aaA		False	5938.5	738.6666666666665	0.97459584295612	0.9832360425086064	5196	6681	A	A	K	A	A
1968_d02	H9N2_PB2	2214	C	minor	0.01872118133080851	N	aaC	nonsyn	False	5938.5	738.6666666666665	0.022324865280985373	0.015117497380631641	5196	6681	A	A	K	C	C
2232_d08	H9N2_PB2	268	A	major	0.9800884439388262	M	Atg		False	1760.5	90.0	0.9799168975069252	0.9802599903707272	1444	2077	A	A	M	A	A
2232_d08	H9N2_PB2	268	C	minor	0.01684139173669674	L	Ctg	nonsyn	False	1760.5	90.0	0.01731301939058172	0.01636976408281175	1444	2077	A	A	M	C	C
2232_d08	H9N2_PB2	2214	A	major	0.9565185213886088	K	aaA		False	3829.5	738.6666666666665	0.944920440636475	0.9681166021407424	3268	4391	A	A	K	A	A
2232_d08	H9N2_PB2	2214	C	minor	0.03772776991548586	N	aaC	nonsyn	False	3829.5	738.6666666666665	0.049265605875153	0.026189933955818718	3268	4391	A	A	K	C	C
1984_d12	H9N2_PB2	2106	G	major	1.0	K	aaG			206.0	702.6666666666665	1.0	1.0	403	9	A	A	K	G	G
1984_d12	H9N2_PB2	2115	C	major	0.8701594533029613	G	ggC		R2	522.0	705.6666666666665	1.0	0.7403189066059226	605	439	A	A	G	C	C
1984_d12	H9N2_PB2	2149	G	major	0.7885245901639344	A	Gca			334.0	717.0	1.0	0.5770491803278689	363	305	A	A	T	G	G
1984_d12	H9N2_PB2	2151	A	major	0.7879310344827586	A	gcA			317.5	717.6666666666665	1.0	0.5758620689655173	345	290	G	G	T	A	A
1984_d12	H9N2_PB2	2157	A	major	0.7829861111111112	G	ggA			319.0	719.6666666666665	1.0	0.5659722222222222	350	288	G	G	G	A	A
1984_d12	H9N2_PB2	2163	C	major	0.7824561403508772	N	aaC			317.5	721.6666666666665	1.0	0.5649122807017544	350	285	A	A	K	C	C
1984_d12	H9N2_PB2	2187	G	major	0.8813775510204082	G	ggG		R2	315.0	729.6666666666665	1.0	0.7627551020408163	238	392	A	A	G	G	G
1984_d12	H9N2_PB2	2211	A	major	0.9602543017313032	R	cgA		R2	583.5	737.6666666666665	0.9981785063752276	0.9223300970873788	549	618	G	G	R	A	A
1984_d12	H9N2_PB2	2214	A	major	0.9714565141460008	K	aaA		False	379.5	738.6666666666665	0.9771428571428572	0.9657701711491442	350	409	A	A	K	A	A
1984_d12	H9N2_PB2	2214	C	minor	0.02487600419140761	N	aaC	nonsyn	False	379.5	738.6666666666665	0.022857142857142857	0.026894865525672367	350	409	A	A	K	C	C
1983_d10	H9N2_PB2	2115	C	major	1.0	G	ggC			110.5	705.6666666666665	1.0	1.0	198	23	A	A	G	C	C
1983_d10	H9N2_PB2	2149	G	major	1.0	A	Gca			86.0	717.0	1.0	1.0	148	24	A	A	T	G	G
1983_d10	H9N2_PB2	2151	A	major	0.9545454545454546	A	gcA			79.5	717.6666666666665	1.0	0.9090909090909092	137	22	G	G	T	A	A
1983_d10	H9N2_PB2	2157	A	major	0.9965034965034965	G	ggA			83.5	719.6666666666665	0.9930069930069928	1.0	143	24	G	G	G	A	A
1983_d10	H9N2_PB2	2163	C	major	1.0	N	aaC			80.5	721.6666666666665	1.0	1.0	139	22	A	A	K	C	C
1983_d10	H9N2_PB2	2172	G	major	1.0	V	gtG			55.0	724.6666666666665	1.0	1.0	99	11	A	A	V	G	G
1983_d10	H9N2_PB2	2173	C	major	1.0	L	Cta			54.5	725.0	1.0	1.0	99	10	T	T	L	C	C
1983_d10	H9N2_PB2	2175	A	major	1.0	L	ctA			53.0	725.6666666666665	1.0	1.0	96	10	G	G	L	A	A
1983_d10	H9N2_PB2	2178	T	major	1.0	I	atT			55.0	726.6666666666665	1.0	1.0	99	11	A	A	I	T	T
1983_d10	H9N2_PB2	2187	G	major	0.9952380952380953	G	ggG			59.5	729.6666666666665	0.9904761904761904	1.0	105	14	A	A	G	G	G
1983_d10	H9N2_PB2	2211	A	major	0.9974093264248703	R	cgA			122.5	737.6666666666665	0.9948186528497408	1.0	193	52	G	G	R	A	A
1794_d06	H9N2_PB2	58	C	major	0.9421403499764632	L	Ctg		R2	5177.0	20.0	0.9440169295883032	0.9402637703646236	5198	5156	C	C	L	C	C
1794_d06	H9N2_PB2	58	T	minor	0.05757029393951425	L	Ttg	syn	R2	5177.0	20.0	0.05559830704116968	0.05954228083785881	5198	5156	C	C	L	T	T
1794_d06	H9N2_PB2	766	G	major	0.9845183471894682	D	Gac		R1	12998.5	256.0	0.9840570421406826	0.9849796522382538	12482	13515	G	G	D	G	G
1794_d06	H9N2_PB2	766	A	minor	0.015281364395213753	N	Aac	nonsyn	R1	12998.5	256.0	0.0155423810286813	0.01502034776174621	12482	13515	G	G	D	A	A
1794_d06	H9N2_PB2	1663	A	major	0.9823960942694973	R	Agg		True	13339.5	555.0	0.9826328310864392	0.9821593574525552	12610	14069	A	A	R	A	A
1794_d06	H9N2_PB2	1663	T	minor	0.016772701597750163	W	Tgg	nonsyn	True	13339.5	555.0	0.01641554321966693	0.017129859975833394	12610	14069	A	A	R	T	T
1794_d06	H9N2_PB2	2208	A	major	0.9854462710218646	K	aaA		False	1824.5	736.6666666666665	0.9817826935588808	0.9891098484848484	1537	2112	A	A	K	A	A
1794_d06	H9N2_PB2	2208	C	minor	0.013104316998876205	N	aaC	nonsyn	False	1824.5	736.6666666666665	0.01626545217957059	0.009943181818181818	1537	2112	A	A	K	C	C
1794_d06	H9N2_PB2	2214	A	major	0.9415901079207531	K	aaA		False	1811.0	738.6666666666665	0.9255189255189256	0.9576612903225806	1638	1984	A	A	K	A	A
1794_d06	H9N2_PB2	2214	C	minor	0.05587557603686635	N	aaC	nonsyn	False	1811.0	738.6666666666665	0.07142857142857142	0.04032258064516129	1638	1984	A	A	K	C	C
1981_d10	H9N2_PB2	2208	A	major	0.9862207713331308	K	aaA		False	578.0	736.6666666666665	0.9864864864864864	0.9859550561797752	444	712	A	A	K	A	A
1981_d10	H9N2_PB2	2208	C	minor	0.01124860815872052	N	aaC	nonsyn	False	578.0	736.6666666666665	0.011261261261261259	0.011235955056179777	444	712	A	A	K	C	C
1981_d10	H9N2_PB2	2214	A	major	0.9368781518331741	K	aaA		False	549.0	738.6666666666665	0.9239130434782608	0.9498432601880876	460	638	A	A	K	A	A
1981_d10	H9N2_PB2	2214	C	minor	0.06233814910726456	N	aaC	nonsyn	False	549.0	738.6666666666665	0.07608695652173914	0.048589341692789965	460	638	A	A	K	C	C
1408_d02	H9N2_PB2	2028	A	major	0.9831390654948141	T	acA		False	8227.5	676.6666666666666	0.9819807970537946	0.9842973339358336	7603	8852	A	A	T	A	A
1408_d02	H9N2_PB2	2028	T	minor	0.013551771219758363	T	acT	syn	False	8227.5	676.6666666666666	0.013547283966855188	0.013556258472661543	7603	8852	A	A	T	T	T
1408_d02	H9N2_PB2	2103	C	major	0.9811863529156468	D	gaC		False	13712.0	701.6666666666665	0.9819389325342188	0.9804337732970748	12347	15077	C	C	D	C	C
1408_d02	H9N2_PB2	2103	A	minor	0.012751630800018558	E	gaA	nonsyn	False	13712.0	701.6666666666665	0.01117680408196323	0.014326457518073887	12347	15077	C	C	D	A	A
1408_d02	H9N2_PB2	2214	A	major	0.965599730458221	K	aaA		False	4856.0	738.6666666666665	0.9571428571428572	0.9740566037735848	4200	5512	A	A	K	A	A
1408_d02	H9N2_PB2	2214	C	minor	0.029093924942981544	N	aaC	nonsyn	False	4856.0	738.6666666666665	0.03714285714285714	0.02104499274310595	4200	5512	A	A	K	C	C
2254_d06	H9N2_PB2	393	C	major	0.9854263239218992	G	ggC		False	1421.0	131.66666666666666	0.984126984126984	0.986725663716814	1260	1582	C	C	G	C	C
2254_d06	H9N2_PB2	393	T	minor	0.014573676078100856	G	ggT	syn	False	1421.0	131.66666666666666	0.015873015873015872	0.01327433628318584	1260	1582	C	C	G	T	T
2254_d06	H9N2_PB2	1005	G	major	0.8915161662817552	G	ggG		True	1866.0	335.6666666666667	0.8920323325635104	0.8909999999999999	1732	2000	G	G	G	G	G
2254_d06	H9N2_PB2	1005	A	minor	0.1084838337182448	G	ggA	syn	True	1866.0	335.6666666666667	0.1079676674364896	0.109	1732	2000	G	G	G	A	A
2254_d06	H9N2_PB2	1232	T	major	0.9878814094028108	V	gTa		False	2119.5	411.33333333333326	0.9864389753892516	0.98932384341637	1991	2248	T	T	V	T	T
2254_d06	H9N2_PB2	1232	A	minor	0.011616330426420672	E	gAa	nonsyn	False	2119.5	411.33333333333326	0.012556504269211451	0.010676156583629894	1991	2248	T	T	V	A	A
2254_d06	H9N2_PB2	1264	A	major	0.9825938920534374	N	Aac		False	2095.5	422.0	0.9828109201213346	0.98237686398554	1978	2213	A	A	N	A	A
2254_d06	H9N2_PB2	1264	T	minor	0.017406107946562666	Y	Tac	nonsyn	False	2095.5	422.0	0.017189079878665317	0.01762313601446001	1978	2213	A	A	N	T	T
2254_d06	H9N2_PB2	1847	T	major	0.9683299627273914	I	aTc		True	2812.0	616.3333333333334	0.9681227863046044	0.9685371391501784	2541	3083	T	T	I	T	T
2254_d06	H9N2_PB2	1847	C	minor	0.031276491424517265	T	aCc	nonsyn	True	2812.0	616.3333333333334	0.031090121999212912	0.031462860849821604	2541	3083	T	T	I	C	C
2254_d06	H9N2_PB2	2214	A	major	0.9615095956950328	K	aaA		False	4582.5	738.6666666666665	0.954782608695652	0.9682365826944141	4600	4565	A	A	K	A	A
2254_d06	H9N2_PB2	2214	C	minor	0.03270786704128768	N	aaC	nonsyn	False	4582.5	738.6666666666665	0.03934782608695652	0.026067907995618842	4600	4565	A	A	K	C	C
2254_d06	H9N2_PB2	2248	G	major	0.980129399556496	A	Gcg		True	9028.0	750.0	0.9776867521828178	0.9825720469301744	9277	8779	G	G	A	G	G
2254_d06	H9N2_PB2	2248	T	minor	0.01981670370964607	S	Tcg	nonsyn	True	9028.0	750.0	0.022205454349466424	0.017427953069825718	9277	8779	G	G	A	T	T
1980_d12	H9N2_PB2	21	G	major	1.0	L	ctG			62.5	7.666666666666668	1.0	1.0	1	124	A	A	L	G	G
1980_d12	H9N2_PB2	25	G	major	1.0	D	Gat			61.5	9.0	1.0	1.0	1	122	A	A	N	G	G
1980_d12	H9N2_PB2	28	C	major	1.0	L	Cta			62.5	10.0	1.0	1.0	1	124	T	T	L	C	C
1980_d12	H9N2_PB2	30	A	major	1.0	L	ctA			63.0	10.666666666666666	1.0	1.0	1	125	G	G	L	A	A
1980_d12	H9N2_PB2	39	G	major	1.0	Q	caG			76.5	13.666666666666664	1.0	1.0	1	152	A	A	Q	G	G
1980_d12	H9N2_PB2	63	T	major	1.0	T	acT			86.0	21.66666666666667	1.0	1.0	1	171	A	A	T	T	T
1980_d12	H9N2_PB2	66	G	major	1.0	K	aaG			90.5	22.66666666666667	1.0	1.0	1	180	A	A	K	G	G
1980_d12	H9N2_PB2	78	C	major	1.0	D	gaC			104.5	26.66666666666667	1.0	1.0	1	208	T	T	D	C	C
1980_d12	H9N2_PB2	93	C	major	1.0	I	atC			106.0	31.66666666666667	1.0	1.0	1	211	T	T	I	C	C
1980_d12	H9N2_PB2	96	A	major	0.9975961538461536	K	aaA			104.5	32.66666666666667	1.0	0.9951923076923076	1	208	G	G	K	A	A
1980_d12	H9N2_PB2	2106	G	major	1.0	K	aaG			171.5	702.6666666666665	1.0	1.0	116	227	A	A	K	G	G
1980_d12	H9N2_PB2	2115	C	major	1.0	G	ggC			296.5	705.6666666666665	1.0	1.0	241	352	A	A	G	C	C
1980_d12	H9N2_PB2	2149	G	major	1.0	A	Gca			206.0	717.0	1.0	1.0	203	209	A	A	T	G	G
1980_d12	H9N2_PB2	2151	A	major	1.0	A	gcA			187.0	717.6666666666665	1.0	1.0	184	190	G	G	T	A	A
1980_d12	H9N2_PB2	2157	A	major	0.994413407821229	G	ggA			184.5	719.6666666666665	0.988826815642458	1.0	179	190	G	G	G	A	A
1980_d12	H9N2_PB2	2163	C	major	1.0	N	aaC			182.5	721.6666666666665	1.0	1.0	182	183	A	A	K	C	C
1980_d12	H9N2_PB2	2172	G	major	0.9914879745001448	V	gtG			117.5	724.6666666666665	0.9913793103448276	0.9915966386554622	116	119	A	A	V	G	G
1980_d12	H9N2_PB2	2173	C	major	0.9953703703703703	L	Cta			110.0	725.0	1.0	0.9907407407407408	112	108	T	T	L	C	C
1980_d12	H9N2_PB2	2175	A	major	0.9910685805422648	L	ctA			112.0	725.6666666666665	0.990909090909091	0.9912280701754386	110	114	G	G	L	A	A
1980_d12	H9N2_PB2	2178	T	major	0.9954545454545456	I	atT			111.5	726.6666666666665	1.0	0.990909090909091	113	110	A	A	I	T	T
1980_d12	H9N2_PB2	2187	G	major	1.0	G	ggG			151.5	729.6666666666665	1.0	1.0	167	136	A	A	G	G	G
1980_d12	H9N2_PB2	2211	A	major	0.998062015503876	R	cgA			258.0	737.6666666666665	0.9961240310077522	1.0	258	258	G	G	R	A	A
1789_d02	H9N2_PB2	1365	C	major	0.9862586688613264	D	gaC		False	9713.0	455.66666666666674	0.9873935264054514	0.9851238113172016	8805	10621	C	C	D	C	C
1789_d02	H9N2_PB2	1365	T	minor	0.013533606211559166	D	gaT	syn	False	9713.0	455.66666666666674	0.012379329926178307	0.014687882496940025	8805	10621	C	C	D	T	T
1789_d02	H9N2_PB2	2214	A	major	0.9627566238695384	K	aaA		False	2307.5	738.6666666666665	0.9630681818181818	0.9624450659208952	2112	2503	A	A	K	A	A
1789_d02	H9N2_PB2	2214	C	minor	0.034372767830119014	N	aaC	nonsyn	False	2307.5	738.6666666666665	0.03598484848484849	0.03276068717538953	2112	2503	A	A	K	C	C
1975_d10	H9N2_PB2	2157	A	major	0.7040133779264214	G	ggA			36.0	719.6666666666665	0.8695652173913043	0.5384615384615384	46	26	G	G	G	A	A
1975_d10	H9N2_PB2	2163	C	major	0.5776515151515151	N	aaC			34.0	721.6666666666665	0.6136363636363636	0.5416666666666666	44	24	A	A	K	C	C
1975_d10	H9N2_PB2	2178	T	major	0.7627314814814814	I	atT			21.5	726.6666666666665	0.9629629629629628	0.5625	27	16	A	A	I	T	T
1975_d10	H9N2_PB2	2211	A	major	0.8329888383629599	R	cgA			50.0	737.6666666666665	0.9830508474576272	0.6829268292682927	59	41	G	G	R	A	A
1983_d06	H9N2_PB2	25	A	major	0.9560785643972652	N	Aat		False	414.5	9.0	0.9888059701492538	0.9233511586452764	268	561	A	A	N	A	A
1983_d06	H9N2_PB2	25	G	minor	0.04392143560273499	D	Gat	nonsyn	False	414.5	9.0	0.011194029850746268	0.0766488413547237	268	561	A	A	N	G	G
1983_d06	H9N2_PB2	42	T	major	0.951028702057404	S	tcT		False	472.5	14.666666666666664	0.9870967741935484	0.9149606299212598	310	635	T	T	S	T	T
1983_d06	H9N2_PB2	42	C	minor	0.04897129794259589	S	tcC	syn	False	472.5	14.666666666666664	0.012903225806451613	0.08503937007874016	310	635	T	T	S	C	C
1983_d06	H9N2_PB2	126	T	major	0.93123696945353	N	aaT		False	637.5	42.66666666666666	0.921921921921922	0.9405520169851379	333	942	T	T	N	T	T
1983_d06	H9N2_PB2	126	C	minor	0.06876303054647004	N	aaC	syn	False	637.5	42.66666666666666	0.07807807807807808	0.059447983014861996	333	942	T	T	N	C	C
1983_d06	H9N2_PB2	2103	C	major	0.9614520877886968	D	gaC		True	507.0	701.6666666666665	0.9546742209631728	0.9682299546142208	353	661	C	C	D	C	C
1983_d06	H9N2_PB2	2103	A	minor	0.03637505196435995	E	gaA	nonsyn	True	507.0	701.6666666666665	0.042492917847025496	0.030257186081694407	353	661	C	C	D	A	A
1983_d06	H9N2_PB2	2106	A	major	0.9696090614451964	K	aaA		R1	510.0	702.6666666666665	0.9696132596685084	0.9696048632218844	362	658	A	A	K	A	A
1983_d06	H9N2_PB2	2106	G	minor	0.030390938554803612	K	aaG	syn	R1	510.0	702.6666666666665	0.03038674033149171	0.030395136778115506	362	658	A	A	K	G	G
1983_d06	H9N2_PB2	2115	A	major	0.9442425853716176	G	ggA		True	554.0	705.6666666666665	0.9395604395604396	0.9489247311827956	364	744	A	A	G	A	A
1983_d06	H9N2_PB2	2115	C	minor	0.05575741462838237	G	ggC	syn	True	554.0	705.6666666666665	0.06043956043956044	0.051075268817204304	364	744	A	A	G	C	C
1983_d06	H9N2_PB2	2149	A	major	0.9611067533243688	T	Acg		False	595.0	717.0	0.9492753623188406	0.9729381443298968	414	776	A	A	T	A	A
1983_d06	H9N2_PB2	2149	G	minor	0.028023681458239948	A	Gcg	nonsyn	False	595.0	717.0	0.028985507246376805	0.02706185567010309	414	776	A	A	T	G	G
1983_d06	H9N2_PB2	2151	G	major	0.9721461949265688	T	acG		R2	574.5	717.6666666666665	0.975	0.9692923898531376	400	749	G	G	T	G	G
1983_d06	H9N2_PB2	2151	A	minor	0.027853805073431243	T	acA	syn	R2	574.5	717.6666666666665	0.025	0.03070761014686248	400	749	G	G	T	A	A
1983_d06	H9N2_PB2	2157	G	major	0.963925316978752	G	ggG		R2	547.5	719.6666666666665	0.9720101781170484	0.9558404558404558	393	702	G	G	G	G	G
1983_d06	H9N2_PB2	2157	A	minor	0.03465018159674649	G	ggA	syn	R2	547.5	719.6666666666665	0.027989821882951654	0.041310541310541314	393	702	G	G	G	A	A
1983_d06	H9N2_PB2	2163	A	major	0.9685152448185568	K	aaA		R2	530.0	721.6666666666665	0.970509383378016	0.9665211062590976	373	687	A	A	K	A	A
1983_d06	H9N2_PB2	2163	C	minor	0.030756953143597488	N	aaC	nonsyn	R2	530.0	721.6666666666665	0.02949061662198392	0.03202328966521106	373	687	A	A	K	C	C
1983_d06	H9N2_PB2	2172	A	major	0.9770299145299146	V	gtA		False	499.5	724.6666666666665	0.9772079772079773	0.976851851851852	351	648	A	A	V	A	A
1983_d06	H9N2_PB2	2172	G	minor	0.022970085470085472	V	gtG	syn	False	499.5	724.6666666666665	0.0227920227920228	0.023148148148148147	351	648	A	A	V	G	G
1983_d06	H9N2_PB2	2173	T	major	0.9776752897789334	L	Ttg		False	514.0	725.0	0.9778393351800554	0.9775112443778112	361	667	T	T	L	T	T
1983_d06	H9N2_PB2	2173	C	minor	0.022324710221066756	L	Ctg	syn	False	514.0	725.0	0.0221606648199446	0.02248875562218891	361	667	T	T	L	C	C
1983_d06	H9N2_PB2	2175	G	major	0.9748875955962686	L	ttG		False	455.0	725.6666666666665	0.9754601226993864	0.9743150684931506	326	584	G	G	L	G	G
1983_d06	H9N2_PB2	2175	A	minor	0.02511240440373141	L	ttA	syn	False	455.0	725.6666666666665	0.024539877300613498	0.025684931506849317	326	584	G	G	L	A	A
1983_d06	H9N2_PB2	2178	A	major	0.9527997364953888	I	atA		R2	385.5	726.6666666666665	0.960144927536232	0.9454545454545454	276	495	A	A	I	A	A
1983_d06	H9N2_PB2	2178	T	minor	0.030654369784804562	I	atT	syn	R2	385.5	726.6666666666665	0.028985507246376805	0.032323232323232316	276	495	A	A	I	T	T
1983_d06	H9N2_PB2	2187	A	major	0.9634069750258608	G	ggA		R2	386.5	729.6666666666665	0.9664179104477612	0.9603960396039604	268	505	A	A	G	A	A
1983_d06	H9N2_PB2	2187	G	minor	0.0365930249741392	G	ggG	syn	R2	386.5	729.6666666666665	0.033582089552238806	0.0396039603960396	268	505	A	A	G	G	G
2232_d02	H9N2_PB2	2187	A	major	0.9174972819886448	G	ggA		False	878.5	729.6666666666665	0.8503496503496504	0.9846449136276392	715	1042	A	A	G	A	A
2232_d02	H9N2_PB2	2187	G	minor	0.08132357086291828	G	ggG	syn	False	878.5	729.6666666666665	0.14825174825174825	0.01439539347408829	715	1042	A	A	G	G	G
2232_d02	H9N2_PB2	2211	G	major	0.7321282906933629	R	cgG		True	406.5	737.6666666666665	0.5459770114942529	0.9182795698924732	348	465	G	G	R	G	G
2232_d02	H9N2_PB2	2211	A	minor	0.26499814608824623	R	cgA	syn	True	406.5	737.6666666666665	0.4482758620689655	0.08172043010752689	348	465	G	G	R	A	A
2232_d02	H9N2_PB2	2214	A	major	0.9442214498996524	K	aaA		False	531.0	738.6666666666665	0.935483870967742	0.952959028831563	403	659	A	A	K	A	A
2232_d02	H9N2_PB2	2214	C	minor	0.055778550100347546	N	aaC	nonsyn	False	531.0	738.6666666666665	0.06451612903225806	0.04704097116843703	403	659	A	A	K	C	C
P1_Uninfected	H9N2_PB2	2211	A	major	1.0	R	cgA			151.0	737.6666666666665	1.0	1.0	274	28	G	G	R	A	A
1910_d12	H9N2_PB2	2211	A	major	0.6961896772484437	R	cgA		R2	390.0	737.6666666666665	0.6619718309859155	0.7304075235109718	142	638	G	G	R	A	A
1910_d12	H9N2_PB2	2187	A	major	0.6811100400415245	G	ggA		False	416.5	729.6666666666665	0.7863636363636364	0.5758564437194127	220	613	A	A	G	A	A
1910_d12	H9N2_PB2	2187	G	minor	0.3188899599584755	G	ggG	syn	False	416.5	729.6666666666665	0.2136363636363636	0.4241435562805873	220	613	A	A	G	G	G
1986_d04	H9N2_PB2	2211	A	major	0.8455759599332221	R	cgA		R1	1088.5	737.6666666666665	0.6911519198664441	1.0	599	1578	G	G	R	A	A
1986_d04	H9N2_PB2	2201	T	major	0.9849252068110624	V	gTa		False	547.0	734.3333333333335	0.9898218829516541	0.9800285306704708	393	701	T	T	V	T	T
1986_d04	H9N2_PB2	2201	C	minor	0.010236194749049885	A	gCa	nonsyn	False	547.0	734.3333333333335	0.0076335877862595426	0.012838801711840228	393	701	T	T	V	C	C
1986_d04	H9N2_PB2	2214	A	major	0.9854899844558584	K	aaA		False	724.0	738.6666666666665	0.9875259875259876	0.983453981385729	481	967	A	A	K	A	A
1986_d04	H9N2_PB2	2214	C	minor	0.013475889380749777	N	aaC	nonsyn	False	724.0	738.6666666666665	0.012474012474012476	0.014477766287487075	481	967	A	A	K	C	C
Sm18_HK1073	H9N2_PB2	393	C	major	0.9841376590286852	G	ggC		R2	3683.5	131.66666666666666	0.9839426877470356	0.9843326303103344	4048	3319	C	C	G	C	C
Sm18_HK1073	H9N2_PB2	393	T	minor	0.014298737535830953	G	ggT	syn	R2	3683.5	131.66666666666666	0.01383399209486166	0.014763482976800241	4048	3319	C	C	G	T	T
Sm18_HK1073	H9N2_PB2	639	C	major	0.9769447561173392	R	cgC		True	4220.5	213.66666666666663	0.9775115594787726	0.9763779527559056	4758	3683	C	C	R	C	C
Sm18_HK1073	H9N2_PB2	639	A	minor	0.022709312649133624	R	cgA	syn	True	4220.5	213.66666666666663	0.022068095838587643	0.02335052945967961	4758	3683	C	C	R	A	A
Sm18_HK1073	H9N2_PB2	2028	A	major	0.981076957810788	T	acA		R2	10096.5	676.6666666666666	0.98340070525501	0.9787532103665656	11627	8566	A	A	T	A	A
Sm18_HK1073	H9N2_PB2	2028	T	minor	0.01705221555028199	T	acT	syn	R2	10096.5	676.6666666666666	0.015309194117141137	0.01879523698342284	11627	8566	A	A	T	T	T
Sm18_HK1073	H9N2_PB2	2103	C	major	0.972922543213629	D	gaC		R2	19684.0	701.6666666666665	0.9756063301807284	0.9702387562465296	21358	18010	C	C	D	C	C
Sm18_HK1073	H9N2_PB2	2103	A	minor	0.02062203219809161	E	gaA	nonsyn	R2	19684.0	701.6666666666665	0.017979211536660742	0.023264852859522487	21358	18010	C	C	D	A	A
Sm18_HK1073	H9N2_PB2	2214	A	major	0.975260737910693	K	aaA		False	6622.0	738.6666666666665	0.9643430774172824	0.9861783984041036	6226	7018	A	A	K	A	A
Sm18_HK1073	H9N2_PB2	2214	C	minor	0.02192066437943018	N	aaC	nonsyn	False	6622.0	738.6666666666665	0.03115965306778028	0.01268167569108008	6226	7018	A	A	K	C	C
2251_d04	H9N2_PB2	262	A	major	0.9622618184708857	R	Agg		R1	3103.0	88.0	0.9643843180563224	0.9601393188854488	3622	2584	A	A	R	A	A
2251_d04	H9N2_PB2	262	C	minor	0.03657836612514168	R	Cgg	syn	R1	3103.0	88.0	0.03368304803975704	0.03947368421052632	3622	2584	A	A	R	C	C
2251_d04	H9N2_PB2	393	C	major	0.9682135698868636	G	ggC		R2	2467.5	131.66666666666666	0.980201458839875	0.9562256809338522	2879	2056	C	C	G	C	C
2251_d04	H9N2_PB2	393	T	minor	0.031786430113136456	G	ggT	syn	R2	2467.5	131.66666666666666	0.019798541160125045	0.04377431906614786	2879	2056	C	C	G	T	T
2251_d04	H9N2_PB2	639	C	major	0.9224367924214696	R	cgC		True	3021.5	213.66666666666663	0.9147597254004576	0.9301138594424814	3496	2547	C	C	R	C	C
2251_d04	H9N2_PB2	639	A	minor	0.0775632075785305	R	cgA	syn	True	3021.5	213.66666666666663	0.08524027459954234	0.06988614055751866	3496	2547	C	C	R	A	A
2251_d04	H9N2_PB2	1063	A	major	0.9283538502919824	K	Aaa		True	3419.0	355.0	0.939270221995407	0.9174374785885576	3919	2919	A	A	K	A	A
2251_d04	H9N2_PB2	1063	G	minor	0.07139098257354456	E	Gaa	nonsyn	True	3419.0	355.0	0.06021944373564685	0.08256252141144227	3919	2919	A	A	K	G	G
2251_d04	H9N2_PB2	1874	C	major	0.9746813749831298	P	cCa		False	4020.5	625.3333333333334	0.9795570698466779	0.9698056801195816	4696	3345	C	C	P	C	C
2251_d04	H9N2_PB2	1874	G	minor	0.022969998955953988	R	cGa	nonsyn	False	4020.5	625.3333333333334	0.020229982964224867	0.02571001494768311	4696	3345	C	C	P	G	G
2251_d04	H9N2_PB2	2037	A	major	0.9818815528018048	P	ccA		False	11246.0	679.6666666666666	0.9829445698520192	0.9808185357515904	11961	10531	A	A	P	A	A
2251_d04	H9N2_PB2	2037	G	minor	0.017563661680793666	P	ccG	syn	False	11246.0	679.6666666666666	0.016135774600785892	0.018991548760801443	11961	10531	A	A	P	G	G
2251_d04	H9N2_PB2	2214	A	major	0.9627874198328455	K	aaA		False	3955.0	738.6666666666665	0.9574001947419668	0.9681746449237244	4108	3802	A	A	K	A	A
2251_d04	H9N2_PB2	2214	C	minor	0.03313161678345892	N	aaC	nonsyn	False	3955.0	738.6666666666665	0.03943524829600779	0.026827985270910047	4108	3802	A	A	K	C	C
1409_d04	H9N2_PB2	465	C	major	0.9588646320685832	S	agC		R1	4805.5	155.66666666666666	0.9359331476323121	0.9817961165048544	4667	4944	C	C	S	C	C
1409_d04	H9N2_PB2	465	A	minor	0.033500576068422286	R	agA	nonsyn	R1	4805.5	155.66666666666666	0.05506749517891578	0.011933656957928805	4667	4944	C	C	S	A	A
1409_d04	H9N2_PB2	480	A	major	0.982064698091636	Q	caA		True	4906.5	160.66666666666666	0.9820564516129032	0.9820729445703688	4960	4853	A	A	Q	A	A
1409_d04	H9N2_PB2	480	G	minor	0.01783449545675106	Q	caG	syn	True	4906.5	160.66666666666666	0.017741935483870968	0.017927055429631154	4960	4853	A	A	Q	G	G
1409_d04	H9N2_PB2	1056	G	major	0.9864976473980052	L	ttG		R1	6098.5	352.66666666666674	0.9833518312985572	0.9896434634974534	6307	5890	G	G	L	G	G
1409_d04	H9N2_PB2	1056	A	minor	0.01300985269015509	L	ttA	syn	R1	6098.5	352.66666666666674	0.016172506738544475	0.009847198641765705	6307	5890	G	G	L	A	A
1409_d04	H9N2_PB2	1351	A	major	0.9833903621371666	I	Att		R1	7063.0	451.0	0.9823082239115412	0.984472500362792	7235	6891	A	A	I	A	A
1409_d04	H9N2_PB2	1351	T	minor	0.016395412543448548	F	Ttt	nonsyn	R1	7063.0	451.0	0.017553559087767796	0.015237265999129296	7235	6891	A	A	I	T	T
1409_d04	H9N2_PB2	1477	A	major	0.9139119562455704	R	Agg		True	6805.5	493.0	0.9071889918562202	0.9206349206349206	7122	6489	A	A	R	A	A
1409_d04	H9N2_PB2	1477	C	minor	0.08550585833611493	R	Cgg	syn	True	6805.5	493.0	0.09210895815782084	0.078902758514409	7122	6489	A	A	R	C	C
1409_d04	H9N2_PB2	2214	A	major	0.9652358272885462	K	aaA		False	3808.0	738.6666666666665	0.9583923011604868	0.9720793534166056	3533	4083	A	A	K	A	A
1409_d04	H9N2_PB2	2214	C	minor	0.03155018783397627	N	aaC	nonsyn	False	3808.0	738.6666666666665	0.03934333427681857	0.02375704139113397	3533	4083	A	A	K	C	C
2253_d08	H9N2_PB2	639	C	major	0.7072428293478943	R	cgC		True	334.0	213.66666666666663	0.5634218289085545	0.851063829787234	339	329	C	C	R	C	C
2253_d08	H9N2_PB2	639	A	minor	0.2927571706521057	R	cgA	syn	True	334.0	213.66666666666663	0.4365781710914454	0.14893617021276595	339	329	C	C	R	A	A
2867_d08	H9N2_PB2	2211	A	major	1.0	R	cgA			299.0	737.6666666666665	1.0	1.0	11	587	G	G	R	A	A
1789_d04	H9N2_PB2	201	C	major	0.9843571480131552	I	atC		False	5256.5	67.66666666666667	0.984622663827774	0.9840916321985363	4227	6286	C	C	I	C	C
1789_d04	H9N2_PB2	201	T	minor	0.011084579601716492	I	atT	syn	False	5256.5	67.66666666666667	0.011828720132481664	0.010340439070951321	4227	6286	C	C	I	T	T
1789_d04	H9N2_PB2	548	T	major	0.9822556930931106	L	cTg		R2	4809.0	183.33333333333331	0.9837486457204768	0.9807627404657442	3692	5926	T	T	L	T	T
1789_d04	H9N2_PB2	548	A	minor	0.017440131063908834	Q	cAg	nonsyn	R2	4809.0	183.33333333333331	0.015980498374864573	0.01889976375295309	3692	5926	T	T	L	A	A
1789_d04	H9N2_PB2	1137	A	major	0.9805082123275424	R	agA		True	6693.0	379.66666666666674	0.9817916970138384	0.9792247276412464	5492	7894	A	A	R	A	A
1789_d04	H9N2_PB2	1137	G	minor	0.01924636539759977	R	agG	syn	True	6693.0	379.66666666666674	0.017844136926438457	0.020648593868761084	5492	7894	A	A	R	G	G
1789_d04	H9N2_PB2	2214	A	major	0.9599746034644236	K	aaA		False	2255.0	738.6666666666665	0.949708840656432	0.9702403662724152	1889	2621	A	A	K	A	A
1789_d04	H9N2_PB2	2214	C	minor	0.03865902494996535	N	aaC	nonsyn	False	2255.0	738.6666666666665	0.048703017469560614	0.02861503243037009	1889	2621	A	A	K	C	C
1975_d06	H9N2_PB2	639	C	major	0.9775062008940616	R	cgC		True	3381.0	213.66666666666663	0.9756480754124116	0.9793643263757116	2546	4216	C	C	R	C	C
1975_d06	H9N2_PB2	639	A	minor	0.0224937991059384	R	cgA	syn	True	3381.0	213.66666666666663	0.024351924587588367	0.020635673624288427	2546	4216	C	C	R	A	A
1975_d06	H9N2_PB2	2103	C	major	0.9856259483544534	D	gaC		False	3990.0	701.6666666666665	0.9875439156818908	0.9837079810270158	3131	4849	C	C	D	C	C
1975_d06	H9N2_PB2	2103	A	minor	0.011070713707923724	E	gaA	nonsyn	False	3990.0	701.6666666666665	0.00894282976684765	0.013198597648999794	3131	4849	C	C	D	A	A
1975_d06	H9N2_PB2	2211	G	major	0.983343938500696	R	cgG		False	911.0	737.6666666666665	0.9820282413350452	0.9846596356663472	779	1043	G	G	R	G	G
1975_d06	H9N2_PB2	2211	A	minor	0.014892978066380553	R	cgA	syn	False	911.0	737.6666666666665	0.015404364569961491	0.014381591562799615	779	1043	G	G	R	A	A
1975_d06	H9N2_PB2	2214	A	major	0.9590317778979404	K	aaA		False	1304.5	738.6666666666665	0.9519056261343012	0.9661579296615792	1102	1507	A	A	K	A	A
1975_d06	H9N2_PB2	2214	C	minor	0.03939721107909008	N	aaC	nonsyn	False	1304.5	738.6666666666665	0.04627949183303085	0.0325149303251493	1102	1507	A	A	K	C	C
1801_d04	H9N2_PB2	349	A	major	0.9689185990072188	T	Acc		R2	3094.5	117.0	0.9739359947212142	0.9639012032932236	3031	3158	A	A	T	A	A
1801_d04	H9N2_PB2	349	C	minor	0.029273452349784755	P	Ccc	nonsyn	R2	3094.5	117.0	0.02276476410425602	0.03578214059531349	3031	3158	A	A	T	C	C
1801_d04	H9N2_PB2	378	A	major	0.9775094345604892	K	aaA		True	3313.0	126.66666666666669	0.9786337646704784	0.9763851044504996	3323	3303	A	A	K	A	A
1801_d04	H9N2_PB2	378	G	minor	0.021436389228041985	K	aaG	syn	True	3313.0	126.66666666666669	0.01956063797773096	0.02331214047835301	3323	3303	A	A	K	G	G
1801_d04	H9N2_PB2	406	C	major	0.9832385895448752	R	Cgg		R2	3462.0	136.0	0.9824817518248176	0.9839954272649328	3425	3499	C	C	R	C	C
1801_d04	H9N2_PB2	406	T	minor	0.016761410455124817	W	Tgg	nonsyn	R2	3462.0	136.0	0.017518248175182483	0.016004572735067158	3425	3499	C	C	R	T	T
1801_d04	H9N2_PB2	1209	G	major	0.9878085557548608	V	gtG		False	5532.5	403.66666666666674	0.9888787602552416	0.9867383512544804	5485	5580	G	G	V	G	G
1801_d04	H9N2_PB2	1209	A	minor	0.012191444245139071	V	gtA	syn	False	5532.5	403.66666666666674	0.011121239744758432	0.013261648745519713	5485	5580	G	G	V	A	A
1801_d04	H9N2_PB2	1248	T	major	0.9848085812967348	G	ggT		R2	5242.5	416.66666666666674	0.987242394504416	0.9823747680890538	5095	5390	T	T	G	T	T
1801_d04	H9N2_PB2	1248	C	minor	0.014907754519418616	G	ggC	syn	R2	5242.5	416.66666666666674	0.012561334641805692	0.01725417439703154	5095	5390	T	T	G	C	C
1801_d04	H9N2_PB2	2214	A	major	0.9665058866775916	K	aaA		False	2998.5	738.6666666666665	0.9558232931726908	0.9771884801824922	2490	3507	A	A	K	A	A
1801_d04	H9N2_PB2	2214	C	minor	0.02968486435047289	N	aaC	nonsyn	False	2998.5	738.6666666666665	0.03855421686746988	0.020815511833475905	2490	3507	A	A	K	C	C
2251_d08	H9N2_PB2	2037	A	major	0.9356505905648098	P	ccA		False	561.5	679.6666666666666	0.9348370927318296	0.93646408839779	399	724	A	A	P	A	A
2251_d08	H9N2_PB2	2037	G	minor	0.06434940943519019	P	ccG	syn	False	561.5	679.6666666666666	0.06516290726817042	0.06353591160220995	399	724	A	A	P	G	G
2251_d08	H9N2_PB2	2214	A	major	0.9517556573327922	K	aaA		False	395.0	738.6666666666665	0.9318801089918256	0.9716312056737588	367	423	A	A	K	A	A
2251_d08	H9N2_PB2	2214	C	minor	0.04688194484704427	N	aaC	nonsyn	False	395.0	738.6666666666665	0.0653950953678474	0.02836879432624113	367	423	A	A	K	C	C
1981_d12	H9N2_PB2	2211	A	major	0.8095238095238095	R	cgA			17.5	737.6666666666665	0.6190476190476191	1.0	21	14	G	G	R	A	A
1794_d02	H9N2_PB2	142	A	major	0.9794235741263656	K	Aaa		False	290.0	48.0	0.9819494584837544	0.9768976897689772	277	303	A	A	K	A	A
1794_d02	H9N2_PB2	142	C	minor	0.018926260857132643	Q	Caa	nonsyn	False	290.0	48.0	0.018050541516245487	0.0198019801980198	277	303	A	A	K	C	C
1794_d02	H9N2_PB2	2115	A	major	0.892	G	ggA		R2	437.5	705.6666666666665	0.912	0.872	375	500	A	A	G	A	A
1794_d02	H9N2_PB2	2115	C	minor	0.10666666666666666	G	ggC	syn	R2	437.5	705.6666666666665	0.08533333333333333	0.128	375	500	A	A	G	C	C
1794_d02	H9N2_PB2	2149	A	major	0.9014747241652844	T	Acg		R2	337.5	717.0	0.9151943462897526	0.8877551020408163	283	392	A	A	T	A	A
1794_d02	H9N2_PB2	2149	G	minor	0.09724976563063388	A	Gcg	nonsyn	R2	337.5	717.0	0.08480565371024736	0.1096938775510204	283	392	A	A	T	G	G
1794_d02	H9N2_PB2	2151	G	major	0.9019337527757216	T	acG		R2	333.0	717.6666666666665	0.9178571428571428	0.8860103626943006	280	386	G	G	T	G	G
1794_d02	H9N2_PB2	2151	A	minor	0.09806624722427833	T	acA	syn	R2	333.0	717.6666666666665	0.08214285714285714	0.11398963730569947	280	386	G	G	T	A	A
1794_d02	H9N2_PB2	2157	G	major	0.8984159984159983	G	ggG		False	321.5	719.6666666666665	0.9157509157509156	0.8810810810810811	273	370	G	G	G	G	G
1794_d02	H9N2_PB2	2157	A	minor	0.1015840015840016	G	ggA	syn	False	321.5	719.6666666666665	0.08424908424908427	0.11891891891891893	273	370	G	G	G	A	A
1794_d02	H9N2_PB2	2163	A	major	0.8909328551676461	K	aaA		True	307.5	721.6666666666665	0.9125475285171104	0.8693181818181818	263	352	A	A	K	A	A
1794_d02	H9N2_PB2	2163	C	minor	0.10906714483235394	N	aaC	nonsyn	True	307.5	721.6666666666665	0.08745247148288972	0.13068181818181818	263	352	A	A	K	C	C
1794_d02	H9N2_PB2	2172	A	major	0.9371216742527332	V	gtA		False	257.0	724.6666666666665	0.9336492890995258	0.9405940594059404	211	303	A	A	V	A	A
1794_d02	H9N2_PB2	2172	G	minor	0.058138989254375675	V	gtG	syn	False	257.0	724.6666666666665	0.05687203791469194	0.0594059405940594	211	303	A	A	V	G	G
1794_d02	H9N2_PB2	2173	T	major	0.9529685592185592	L	Ttg		False	261.5	725.0	0.9567307692307692	0.9492063492063492	208	315	T	T	L	T	T
1794_d02	H9N2_PB2	2173	C	minor	0.04703144078144078	L	Ctg	syn	False	261.5	725.0	0.04326923076923077	0.0507936507936508	208	315	T	T	L	C	C
1794_d02	H9N2_PB2	2263	C	major	0.9075113897433901	R	Cgg		R2	363.0	755.0	0.8459016393442623	0.9691211401425178	305	421	C	C	R	C	C
1794_d02	H9N2_PB2	2263	T	minor	0.09084926599431488	W	Tgg	nonsyn	R2	363.0	755.0	0.15081967213114755	0.03087885985748218	305	421	C	C	R	T	T
1914_d06	H9N2_PB2	2208	A	major	0.9826348771292952	K	aaA		False	1361.5	736.6666666666665	0.979028697571744	0.9862410566868464	906	1817	A	A	K	A	A
1914_d06	H9N2_PB2	2208	C	minor	0.015712531025961582	N	aaC	nonsyn	False	1361.5	736.6666666666665	0.019867549668874173	0.011557512383048982	906	1817	A	A	K	C	C
1914_d06	H9N2_PB2	2214	A	major	0.9477895727511282	K	aaA		False	1322.0	738.6666666666665	0.9322974472807992	0.9632816982214571	901	1743	A	A	K	A	A
1914_d06	H9N2_PB2	2214	C	minor	0.05022117962893273	N	aaC	nonsyn	False	1322.0	738.6666666666665	0.06659267480577137	0.03384968445209409	901	1743	A	A	K	C	C
1980_d10	H9N2_PB2	2211	A	major	0.9782608695652174	R	cgA			119.0	737.6666666666665	1.0	0.9565217391304348	77	161	G	G	R	A	A
1912_d10	H9N2_PB2	21	A	major	0.9794368767516132	L	ctA		False	215.0	7.666666666666668	0.9737991266375546	0.9850746268656716	229	201	A	A	L	A	A
1912_d10	H9N2_PB2	21	G	minor	0.018379717134849767	L	ctG	syn	False	215.0	7.666666666666668	0.02183406113537117	0.01492537313432836	229	201	A	A	L	G	G
1912_d10	H9N2_PB2	25	A	major	0.9790465631929046	N	Aat		False	212.5	9.0	0.9727272727272728	0.9853658536585366	220	205	A	A	N	A	A
1912_d10	H9N2_PB2	25	G	minor	0.02095343680709534	D	Gat	nonsyn	False	212.5	9.0	0.027272727272727268	0.014634146341463415	220	205	A	A	N	G	G
1912_d10	H9N2_PB2	28	T	major	0.9801989150090415	L	Ttg		False	223.5	10.0	0.9746835443037974	0.9857142857142858	237	210	T	T	L	T	T
1912_d10	H9N2_PB2	28	C	minor	0.01980108499095841	L	Ctg	syn	False	223.5	10.0	0.02531645569620253	0.014285714285714284	237	210	T	T	L	C	C
1912_d10	H9N2_PB2	30	G	major	0.9776794591370056	L	ttG		False	224.5	10.666666666666666	0.9787234042553192	0.9766355140186916	235	214	G	G	L	G	G
1912_d10	H9N2_PB2	30	A	minor	0.02232054086299463	L	ttA	syn	False	224.5	10.666666666666666	0.02127659574468085	0.02336448598130841	235	214	G	G	L	A	A
1912_d10	H9N2_PB2	39	A	major	0.9790232358003444	Q	caA		False	236.5	13.666666666666664	0.9759036144578314	0.9821428571428572	249	224	A	A	Q	A	A
1912_d10	H9N2_PB2	39	G	minor	0.02097676419965577	Q	caG	syn	False	236.5	13.666666666666664	0.024096385542168683	0.017857142857142856	249	224	A	A	Q	G	G
1912_d10	H9N2_PB2	42	T	major	0.97693831352575	S	tcT		False	238.0	14.666666666666664	0.9758064516129032	0.9780701754385964	248	228	T	T	S	T	T
1912_d10	H9N2_PB2	42	C	minor	0.023061686474250144	S	tcC	syn	False	238.0	14.666666666666664	0.024193548387096774	0.02192982456140351	248	228	T	T	S	C	C
1912_d10	H9N2_PB2	60	G	major	0.9865409593765396	L	ctG		False	259.0	20.666666666666668	0.9851301115241636	0.9879518072289156	269	249	G	G	L	G	G
1912_d10	H9N2_PB2	60	C	minor	0.013459040623460384	L	ctC	syn	False	259.0	20.666666666666668	0.01486988847583643	0.012048192771084338	269	249	G	G	L	C	C
1912_d10	H9N2_PB2	63	A	major	0.9830019127359342	T	acA		False	235.5	21.66666666666667	0.9834710743801652	0.982532751091703	242	229	A	A	T	A	A
1912_d10	H9N2_PB2	63	T	minor	0.016998087264065827	T	acT	syn	False	235.5	21.66666666666667	0.016528925619834708	0.017467248908296942	242	229	A	A	T	T	T
1912_d10	H9N2_PB2	66	A	major	0.9726708074534158	K	aaA		R2	220.0	22.66666666666667	0.9739130434782608	0.9714285714285714	230	210	A	A	K	A	A
1912_d10	H9N2_PB2	66	G	minor	0.02732919254658385	K	aaG	syn	R2	220.0	22.66666666666667	0.02608695652173913	0.028571428571428567	230	210	A	A	K	G	G
1912_d10	H9N2_PB2	78	T	major	0.9771557902678234	D	gaT		False	258.0	26.66666666666667	0.9709090909090908	0.9834024896265559	275	241	T	T	D	T	T
1912_d10	H9N2_PB2	78	C	minor	0.022844209732176532	D	gaC	syn	False	258.0	26.66666666666667	0.029090909090909087	0.016597510373443983	275	241	T	T	D	C	C
1912_d10	H9N2_PB2	2248	G	major	0.9797336034245528	A	Gcg		False	229.5	750.0	0.9879032258064516	0.971563981042654	248	211	G	G	A	G	G
1912_d10	H9N2_PB2	2248	T	minor	0.020266396575447182	S	Tcg	nonsyn	False	229.5	750.0	0.012096774193548387	0.02843601895734597	248	211	G	G	A	T	T
2239_d08	H9N2_PB2	1527	A	major	0.869256560363	G	ggA		True	18293.0	509.66666666666674	0.8686488336837987	0.8698642870422012	20449	16137	A	A	G	A	A
2239_d08	H9N2_PB2	1527	G	minor	0.13023313390124494	G	ggG	syn	True	18293.0	509.66666666666674	0.13076434055455036	0.12970192724793952	20449	16137	A	A	G	G	G
2239_d08	H9N2_PB2	2214	A	major	0.9451468856181736	K	aaA		False	2313.0	738.6666666666665	0.9394663480684986	0.9508274231678489	2511	2115	A	A	K	A	A
2239_d08	H9N2_PB2	2214	C	minor	0.05145614614843624	N	aaC	nonsyn	False	2313.0	738.6666666666665	0.05894066109119873	0.04397163120567376	2511	2115	A	A	K	C	C
2233_d04	H9N2_PB2	237	C	major	0.980851742900433	S	agC		R1	4640.0	79.66666666666667	0.9744866210329808	0.9872168647678852	4821	4459	C	C	S	C	C
2233_d04	H9N2_PB2	237	T	minor	0.018724985566482586	S	agT	syn	R1	4640.0	79.66666666666667	0.024891101431238332	0.012558869701726844	4821	4459	C	C	S	T	T
2233_d04	H9N2_PB2	393	C	major	0.9297116704766656	G	ggC		True	3765.0	131.66666666666666	0.9359169199594732	0.9235064209938582	3948	3582	C	C	G	C	C
2233_d04	H9N2_PB2	393	T	minor	0.07016168312009219	G	ggT	syn	True	3765.0	131.66666666666666	0.06382978723404255	0.07649357900614183	3948	3582	C	C	G	T	T
2233_d04	H9N2_PB2	639	C	major	0.917169839506738	R	cgC		True	5098.5	213.66666666666663	0.9226519337016574	0.9116877453118186	5611	4586	C	C	R	C	C
2233_d04	H9N2_PB2	639	A	minor	0.08263202234287938	R	cgA	syn	True	5098.5	213.66666666666663	0.0771698449474247	0.08809419973833406	5611	4586	C	C	R	A	A
2233_d04	H9N2_PB2	1928	C	major	0.9808953359189982	S	tCa		True	5513.0	643.3333333333334	0.9849545136459062	0.9768361581920904	5716	5310	C	C	S	C	C
2233_d04	H9N2_PB2	1928	G	minor	0.018835554606687677	*	tGa	nonsyn	True	5513.0	643.3333333333334	0.01469559132260322	0.022975517890772127	5716	5310	C	C	S	G	G
2233_d04	H9N2_PB2	2214	A	major	0.95747576516431	K	aaA		False	3073.5	738.6666666666665	0.9533884297520662	0.9615631005765536	3025	3122	A	A	K	A	A
2233_d04	H9N2_PB2	2214	C	minor	0.03623201910197426	N	aaC	nonsyn	False	3073.5	738.6666666666665	0.04363636363636364	0.028827674567584883	3025	3122	A	A	K	C	C
1801_d02	H9N2_PB2	406	C	major	0.9862310392087068	R	Cgg		False	3410.5	136.0	0.9848881139203721	0.9875739644970414	3441	3380	C	C	R	C	C
1801_d02	H9N2_PB2	406	T	minor	0.013768960791293298	W	Tgg	nonsyn	False	3410.5	136.0	0.015111886079628016	0.01242603550295858	3441	3380	C	C	R	T	T
1801_d02	H9N2_PB2	2214	A	major	0.9628501675838954	K	aaA		False	2528.5	738.6666666666665	0.9494765589440146	0.9762237762237762	2197	2860	A	A	K	A	A
1801_d02	H9N2_PB2	2214	C	minor	0.034052633756775766	N	aaC	nonsyn	False	2528.5	738.6666666666665	0.04642694583522986	0.02167832167832168	2197	2860	A	A	K	C	C
1415_d02	H9N2_PB2	984	C	major	0.9806303104994694	F	ttC		True	8620.0	328.6666666666667	0.9762349799732978	0.9850256410256408	7490	9750	C	C	F	C	C
1415_d02	H9N2_PB2	984	T	minor	0.0188511177296224	F	ttT	syn	True	8620.0	328.6666666666667	0.022830440587449933	0.014871794871794871	7490	9750	C	C	F	T	T
1415_d02	H9N2_PB2	1477	A	major	0.8840970324463326	R	Agg		True	9821.0	493.0	0.8740603677576038	0.8941336971350614	8647	10995	A	A	R	A	A
1415_d02	H9N2_PB2	1477	C	minor	0.11525847850876632	R	Cgg	syn	True	9821.0	493.0	0.12501445588065224	0.1055025011368804	8647	10995	A	A	R	C	C
1415_d02	H9N2_PB2	2214	A	major	0.9644247086579408	K	aaA		False	3305.0	738.6666666666665	0.9528374233128836	0.9760119940029984	2608	4002	A	A	K	A	A
1415_d02	H9N2_PB2	2214	C	minor	0.03305067175001457	N	aaC	nonsyn	False	3305.0	738.6666666666665	0.04486196319018405	0.021239380309845082	2608	4002	A	A	K	C	C
1417_d08	H9N2_PB2	2028	A	major	0.9772115168374796	T	acA		False	3964.5	676.6666666666666	0.9802962548910006	0.9741267787839586	7156	773	A	A	T	A	A
1417_d08	H9N2_PB2	2028	T	minor	0.01901334661945177	T	acT	syn	False	3964.5	676.6666666666666	0.01732811626607043	0.02069857697283312	7156	773	A	A	T	T	T
1417_d08	H9N2_PB2	2103	C	major	0.9722243435675474	D	gaC		True	10825.5	701.6666666666665	0.9721239638878624	0.9723247232472324	18941	2710	C	C	D	C	C
1417_d08	H9N2_PB2	2103	A	minor	0.02170982099979914	E	gaA	nonsyn	True	10825.5	701.6666666666665	0.023124439047568758	0.02029520295202952	18941	2710	C	C	D	A	A
1417_d08	H9N2_PB2	2214	A	major	0.9717857496586512	K	aaA		False	3290.5	738.6666666666665	0.9642407906558852	0.9793307086614174	5565	1016	A	A	K	A	A
1417_d08	H9N2_PB2	2214	C	minor	0.02677669418681156	N	aaC	nonsyn	False	3290.5	738.6666666666665	0.03288409703504043	0.020669291338582682	5565	1016	A	A	K	C	C
2868_d06	H9N2_PB2	6	G	major	1.0	E	gaG			239.5	2.666666666666667	1.0	1.0	476	3	A	A	E	G	G
2868_d06	H9N2_PB2	21	G	major	1.0	L	ctG			273.0	7.666666666666668	1.0	1.0	542	4	A	A	L	G	G
2868_d06	H9N2_PB2	25	G	major	1.0	D	Gat			272.5	9.0	1.0	1.0	541	4	A	A	N	G	G
2868_d06	H9N2_PB2	28	C	major	1.0	L	Cta			273.5	10.0	1.0	1.0	543	4	T	T	L	C	C
2868_d06	H9N2_PB2	30	A	major	1.0	L	ctA			275.5	10.666666666666666	1.0	1.0	547	4	G	G	L	A	A
2868_d06	H9N2_PB2	39	G	major	0.9992343032159264	Q	caG			328.5	13.666666666666664	0.998468606431853	1.0	653	4	A	A	Q	G	G
2868_d06	H9N2_PB2	42	C	major	1.0	S	tcC			322.5	14.666666666666664	1.0	1.0	641	4	T	T	S	C	C
2868_d06	H9N2_PB2	60	C	major	0.875	L	ctC			353.0	20.666666666666668	1.0	0.75	702	4	G	G	L	C	C
2868_d06	H9N2_PB2	63	T	major	1.0	T	acT			355.5	21.66666666666667	1.0	1.0	707	4	A	A	T	T	T
2868_d06	H9N2_PB2	66	G	major	1.0	K	aaG			353.0	22.66666666666667	1.0	1.0	702	4	A	A	K	G	G
2868_d06	H9N2_PB2	78	C	major	0.8987341772151898	D	gaC			397.5	26.66666666666667	0.9974683544303796	0.8	790	5	T	T	D	C	C
2868_d06	H9N2_PB2	93	C	major	1.0	I	atC			401.5	31.66666666666667	1.0	1.0	798	5	T	T	I	C	C
2868_d06	H9N2_PB2	96	A	major	0.9987452948557091	K	aaA			400.5	32.66666666666667	0.9974905897114178	1.0	797	4	G	G	K	A	A
2868_d06	H9N2_PB2	117	A	major	0.9891304347826086	Q	caA			94.0	39.66666666666666	0.9782608695652174	1.0	184	4	G	G	Q	A	A
2868_d06	H9N2_PB2	126	C	major	1.0	N	aaC			66.5	42.66666666666666	1.0	1.0	130	3	T	T	N	C	C
2868_d06	H9N2_PB2	132	A	major	1.0	A	gcA			50.5	44.66666666666666	1.0	1.0	99	2	T	T	A	A	A
2868_d06	H9N2_PB2	135	C	major	1.0	L	ctC			56.0	45.66666666666666	1.0	1.0	109	3	T	T	L	C	C
2868_d06	H9N2_PB2	144	G	major	1.0	K	aaG			37.0	48.66666666666666	1.0	1.0	72	2	A	A	K	G	G
2868_d06	H9N2_PB2	156	A	major	1.0	A	gcA			10.0	52.66666666666666	1.0	1.0	18	2	G	G	A	A	A
2868_d06	H9N2_PB2	2106	G	major	1.0	K	aaG			159.5	702.6666666666665	1.0	1.0	315	4	A	A	K	G	G
2868_d06	H9N2_PB2	2115	C	major	0.999348109517601	G	ggC			754.0	705.6666666666665	1.0	0.998696219035202	741	767	A	A	G	C	C
2868_d06	H9N2_PB2	2149	G	major	0.9990723562152134	A	Gca			538.5	717.0	0.9981447124304268	1.0	539	538	A	A	T	G	G
2868_d06	H9N2_PB2	2151	A	major	0.999034749034749	A	gcA			509.0	717.6666666666665	0.998069498069498	1.0	518	500	G	G	T	A	A
2868_d06	H9N2_PB2	2157	A	major	0.999031007751938	G	ggA			514.5	719.6666666666665	1.0	0.998062015503876	513	516	G	G	G	A	A
2868_d06	H9N2_PB2	2163	C	major	0.9980119205716816	N	aaC			503.0	721.6666666666665	0.998015873015873	0.9980079681274899	504	502	A	A	K	C	C
2868_d06	H9N2_PB2	2172	G	major	1.0	V	gtG			322.5	724.6666666666665	1.0	1.0	342	303	A	A	V	G	G
2868_d06	H9N2_PB2	2173	C	major	1.0	L	Cta			304.0	725.0	1.0	1.0	329	279	T	T	L	C	C
2868_d06	H9N2_PB2	2175	A	major	1.0	L	ctA			302.0	725.6666666666665	1.0	1.0	322	282	G	G	L	A	A
2868_d06	H9N2_PB2	2178	T	major	1.0	I	atT			308.5	726.6666666666665	1.0	1.0	329	288	A	A	I	T	T
2868_d06	H9N2_PB2	2187	G	major	0.9985673352435529	G	ggG			363.0	729.6666666666665	1.0	0.997134670487106	377	349	A	A	G	G	G
2868_d06	H9N2_PB2	2211	A	major	0.9993765586034912	R	cgA			772.0	737.6666666666665	1.0	0.9987531172069826	742	802	G	G	R	A	A
2868_d06	H9N2_PB2	2201	T	major	0.9822878920404848	V	gTa		False	283.5	734.3333333333335	0.981132075471698	0.9834437086092715	265	302	T	T	V	T	T
2868_d06	H9N2_PB2	2201	C	minor	0.01771210795951518	A	gCa	nonsyn	False	283.5	734.3333333333335	0.018867924528301886	0.016556291390728478	265	302	T	T	V	C	C
2868_d06	H9N2_PB2	2210	G	major	0.9668864214665741	R	cGa		False	296.0	737.3333333333335	0.9580152671755724	0.9757575757575756	262	330	G	G	R	G	G
2868_d06	H9N2_PB2	2210	C	minor	0.033113578533425864	P	cCa	nonsyn	False	296.0	737.3333333333335	0.04198473282442748	0.02424242424242424	262	330	G	G	R	C	C
2868_d06	H9N2_PB2	2214	A	major	0.970480800475086	K	aaA		False	422.5	738.6666666666665	0.9624413145539906	0.9785202863961814	426	419	A	A	K	A	A
2868_d06	H9N2_PB2	2214	C	minor	0.024785146839669682	N	aaC	nonsyn	False	422.5	738.6666666666665	0.03286384976525822	0.016706443914081142	426	419	A	A	K	C	C
1797_d06	H9N2_PB2	334	T	major	0.999367310802267	S	Tca			8823.5	112.0	0.9990644369079641	0.99967018469657	8551	9096	C	C	P	T	T
1797_d06	H9N2_PB2	2096	A	major	0.9717890910268544	K	aAa		True	7935.5	699.3333333333335	0.974886159790258	0.9686920222634507	7247	8624	A	A	K	A	A
1797_d06	H9N2_PB2	2096	C	minor	0.026756241402942502	T	aCa	nonsyn	True	7935.5	699.3333333333335	0.0235959707465158	0.029916512059369207	7247	8624	A	A	K	C	C
1797_d06	H9N2_PB2	2099	A	major	0.9718019441184848	E	gAa		True	7939.0	700.3333333333335	0.97487922705314	0.9687246611838296	7245	8633	A	A	E	A	A
1797_d06	H9N2_PB2	2099	C	minor	0.02660587788987912	A	gCa	nonsyn	True	7939.0	700.3333333333335	0.0233264320220842	0.029885323757674036	7245	8633	A	A	E	C	C
1797_d06	H9N2_PB2	2100	A	major	0.9714040236115218	E	gaA		True	7857.0	700.6666666666665	0.9746782316731952	0.9681298155498482	7148	8566	A	A	E	A	A
1797_d06	H9N2_PB2	2100	T	minor	0.026822655934283467	D	gaT	nonsyn	True	7857.0	700.6666666666665	0.023642977056519302	0.030002334812047636	7148	8566	A	A	E	T	T
1797_d06	H9N2_PB2	2110	T	major	0.9670086643609012	Y	Tat		True	7469.0	704.0	0.970291233718718	0.9637260950030844	6833	8105	T	T	Y	T	T
1797_d06	H9N2_PB2	2110	G	minor	0.02881053254911187	D	Gat	nonsyn	True	7469.0	704.0	0.025171959607785743	0.032449105490437995	6833	8105	T	T	Y	G	G
1797_d06	H9N2_PB2	2214	A	major	0.9561939073649413	K	aaA		False	1876.5	738.6666666666665	0.94006309148265	0.9723247232472324	1585	2168	A	A	K	A	A
1797_d06	H9N2_PB2	2214	C	minor	0.04185238106324282	N	aaC	nonsyn	False	1876.5	738.6666666666665	0.057413249211356474	0.02629151291512916	1585	2168	A	A	K	C	C
2251_d06	H9N2_PB2	262	A	major	0.9716112442256112	R	Agg		False	2400.5	88.0	0.9692176143651132	0.9740048740861088	2339	2462	A	A	R	A	A
2251_d06	H9N2_PB2	262	C	minor	0.02652893454644847	R	Cgg	syn	False	2400.5	88.0	0.02949978623343309	0.02355808285946385	2339	2462	A	A	R	C	C
2251_d06	H9N2_PB2	393	C	major	0.9712222411628879	G	ggC		R1	1970.5	131.66666666666666	0.9597855227882036	0.9826589595375722	1865	2076	C	C	G	C	C
2251_d06	H9N2_PB2	393	T	minor	0.028241565807621376	G	ggT	syn	R1	1970.5	131.66666666666666	0.039142091152815014	0.017341040462427744	1865	2076	C	C	G	T	T
2251_d06	H9N2_PB2	639	C	major	0.9295748526777952	R	cgC		True	2405.5	213.66666666666663	0.9087921117502056	0.950357593605385	2434	2377	C	C	R	C	C
2251_d06	H9N2_PB2	639	A	minor	0.07042514732220481	R	cgA	syn	True	2405.5	213.66666666666663	0.09120788824979456	0.04964240639461506	2434	2377	C	C	R	A	A
2251_d06	H9N2_PB2	706	C	major	0.9736945203834388	Q	Caa		True	2660.5	236.0	0.9727102803738318	0.9746787603930458	2675	2646	C	C	Q	C	C
2251_d06	H9N2_PB2	706	A	minor	0.026116515141882297	K	Aaa	nonsyn	True	2660.5	236.0	0.027289719626168225	0.024943310657596373	2675	2646	C	C	Q	A	A
2251_d06	H9N2_PB2	1063	A	major	0.9710612572683064	K	Aaa		True	2711.0	355.0	0.9669479606188468	0.9751745539177658	2844	2578	A	A	K	A	A
2251_d06	H9N2_PB2	1063	G	minor	0.028938742731693806	E	Gaa	nonsyn	True	2711.0	355.0	0.033052039381153316	0.02482544608223429	2844	2578	A	A	K	G	G
2251_d06	H9N2_PB2	1874	C	major	0.979379524474012	P	cCa		False	3101.5	625.3333333333334	0.9783989834815756	0.9803600654664484	3148	3055	C	C	P	C	C
2251_d06	H9N2_PB2	1874	G	minor	0.020620475525987975	R	cGa	nonsyn	False	3101.5	625.3333333333334	0.0216010165184244	0.019639934533551555	3148	3055	C	C	P	G	G
2251_d06	H9N2_PB2	2037	A	major	0.9789005201930016	P	ccA		False	9254.0	679.6666666666666	0.975146360322545	0.9826546800634584	9053	9455	A	A	P	A	A
2251_d06	H9N2_PB2	2037	G	minor	0.020611799963117485	P	ccG	syn	False	9254.0	679.6666666666666	0.024301336573511544	0.016922263352723427	9053	9455	A	A	P	G	G
2251_d06	H9N2_PB2	2214	A	major	0.9649041299370164	K	aaA		False	3512.0	738.6666666666665	0.9562146892655368	0.973593570608496	3540	3484	A	A	K	A	A
2251_d06	H9N2_PB2	2214	C	minor	0.02869226228700046	N	aaC	nonsyn	False	3512.0	738.6666666666665	0.037005649717514126	0.0203788748564868	3540	3484	A	A	K	C	C
1416_d04	H9N2_PB2	20	T	major	0.9822555190390364	L	cTa		False	5238.5	7.333333333333332	0.980034227039361	0.984476811038712	5259	5218	T	T	L	T	T
1416_d04	H9N2_PB2	20	C	minor	0.017554330742290625	P	cCa	nonsyn	False	5238.5	7.333333333333332	0.0195854725232934	0.01552318896128785	5259	5218	T	T	L	C	C
1416_d04	H9N2_PB2	2103	C	major	0.9667983846516792	D	gaC		False	9178.5	701.6666666666665	0.9708900023860654	0.9627067669172932	8382	9975	C	C	D	C	C
1416_d04	H9N2_PB2	2103	A	minor	0.017865960534837452	E	gaA	nonsyn	False	9178.5	701.6666666666665	0.014077785731329038	0.021654135338345863	8382	9975	C	C	D	A	A
1416_d04	H9N2_PB2	2214	A	major	0.9651234841108259	K	aaA		False	3000.0	738.6666666666665	0.9558879938626774	0.9743589743589745	2607	3393	A	A	K	A	A
1416_d04	H9N2_PB2	2214	C	minor	0.030172795340844227	N	aaC	nonsyn	False	3000.0	738.6666666666665	0.03912543153049482	0.02122015915119364	2607	3393	A	A	K	C	C
1797_d08	H9N2_PB2	334	T	major	0.9990373959138632	S	Tca			6334.5	112.0	0.998971193415638	0.9991035984120886	4860	7809	C	C	P	T	T
1797_d08	H9N2_PB2	2096	A	major	0.977640417467834	K	aAa		True	8287.0	699.3333333333335	0.9771661878118856	0.9781146471237828	6613	9961	A	A	K	A	A
1797_d08	H9N2_PB2	2096	C	minor	0.02070123231092718	T	aCa	nonsyn	True	8287.0	699.3333333333335	0.02192650839256011	0.019475956229294246	6613	9961	A	A	K	C	C
1797_d08	H9N2_PB2	2099	A	major	0.9770809354136774	E	gAa		True	8295.5	700.3333333333335	0.9757894736842104	0.9783723971431444	6650	9941	A	A	E	A	A
1797_d08	H9N2_PB2	2099	C	minor	0.020884874897232016	A	gCa	nonsyn	True	8295.5	700.3333333333335	0.022556390977443608	0.01921335881702042	6650	9941	A	A	E	C	C
1797_d08	H9N2_PB2	2100	A	major	0.9767467254019508	E	gaA		True	8222.0	700.6666666666665	0.9757134183363692	0.9777800324675324	6588	9856	A	A	E	A	A
1797_d08	H9N2_PB2	2100	T	minor	0.020770282104810796	D	gaT	nonsyn	True	8222.0	700.6666666666665	0.022161505768063142	0.01937905844155844	6588	9856	A	A	E	T	T
1797_d08	H9N2_PB2	2110	T	major	0.9738591491760584	Y	Tat		True	8054.0	704.0	0.9735140129350168	0.9742042854171	6494	9614	T	T	Y	T	T
1797_d08	H9N2_PB2	2110	G	minor	0.021482552680687345	D	Gat	nonsyn	True	8054.0	704.0	0.023098244533415455	0.019866860827959226	6494	9614	T	T	Y	G	G
1797_d08	H9N2_PB2	2214	A	major	0.9476634080372958	K	aaA		False	2187.0	738.6666666666665	0.9324631101021568	0.9628637059724348	1762	2612	A	A	K	A	A
1797_d08	H9N2_PB2	2214	C	minor	0.050904278341645036	N	aaC	nonsyn	False	2187.0	738.6666666666665	0.06696935300794551	0.034839203675344564	1762	2612	A	A	K	C	C
1977_d10	H9N2_PB2	2115	C	major	1.0	G	ggC			222.0	705.6666666666665	1.0	1.0	274	170	A	A	G	C	C
1977_d10	H9N2_PB2	2149	G	major	0.9972375690607737	A	Gca			160.5	717.0	0.994475138121547	1.0	181	140	A	A	T	G	G
1977_d10	H9N2_PB2	2151	A	major	1.0	A	gcA			153.0	717.6666666666665	1.0	1.0	175	131	G	G	T	A	A
1977_d10	H9N2_PB2	2157	A	major	1.0	G	ggA			156.0	719.6666666666665	1.0	1.0	173	139	G	G	G	A	A
1977_d10	H9N2_PB2	2163	C	major	1.0	N	aaC			150.0	721.6666666666665	1.0	1.0	167	133	A	A	K	C	C
1977_d10	H9N2_PB2	2172	G	major	1.0	V	gtG			110.0	724.6666666666665	1.0	1.0	142	78	A	A	V	G	G
1977_d10	H9N2_PB2	2173	C	major	1.0	L	Cta			103.0	725.0	1.0	1.0	132	74	T	T	L	C	C
1977_d10	H9N2_PB2	2175	A	major	1.0	L	ctA			104.0	725.6666666666665	1.0	1.0	136	72	G	G	L	A	A
1977_d10	H9N2_PB2	2178	T	major	1.0	I	atT			102.0	726.6666666666665	1.0	1.0	132	72	A	A	I	T	T
1977_d10	H9N2_PB2	2187	G	major	1.0	G	ggG			140.5	729.6666666666665	1.0	1.0	196	85	A	A	G	G	G
1977_d10	H9N2_PB2	2211	A	major	0.994827097505669	R	cgA			219.0	737.6666666666665	0.9965986394557824	0.9930555555555556	294	144	G	G	R	A	A
1411_d06	H9N2_PB2	2115	A	major	0.8220351050138284	G	ggA		R1	884.0	705.6666666666665	0.9252252252252252	0.7188449848024316	1110	658	A	A	G	A	A
1411_d06	H9N2_PB2	2115	C	minor	0.1761630931843698	G	ggC	syn	R1	884.0	705.6666666666665	0.07117117117117118	0.2811550151975684	1110	658	A	A	G	C	C
1411_d06	H9N2_PB2	2149	A	major	0.8482764654418198	T	Acg		R1	860.0	717.0	0.9543307086614172	0.7422222222222222	1270	450	A	A	T	A	A
1411_d06	H9N2_PB2	2149	G	minor	0.15172353455818022	A	Gcg	nonsyn	R1	860.0	717.0	0.045669291338582683	0.2577777777777778	1270	450	A	A	T	G	G
1411_d06	H9N2_PB2	2151	G	major	0.8551641123016411	T	acG		R1	825.0	717.6666666666665	0.9546204620462048	0.7557077625570776	1212	438	G	G	T	G	G
1411_d06	H9N2_PB2	2151	A	minor	0.14442334644423346	T	acA	syn	R1	825.0	717.6666666666665	0.04455445544554455	0.2442922374429224	1212	438	G	G	T	A	A
1411_d06	H9N2_PB2	2157	G	major	0.8473083072561125	G	ggG		R1	798.5	719.6666666666665	0.9522998296422488	0.7423167848699763	1174	423	G	G	G	G	G
1411_d06	H9N2_PB2	2157	A	minor	0.15226579836569326	G	ggA	syn	R1	798.5	719.6666666666665	0.046848381601362864	0.2576832151300236	1174	423	G	G	G	A	A
1411_d06	H9N2_PB2	2163	A	major	0.8432561960838012	K	aaA		R1	746.0	721.6666666666665	0.9477064220183486	0.7388059701492538	1090	402	A	A	K	A	A
1411_d06	H9N2_PB2	2163	C	minor	0.1545825916290109	N	aaC	nonsyn	R1	746.0	721.6666666666665	0.05045871559633028	0.25870646766169153	1090	402	A	A	K	C	C
1411_d06	H9N2_PB2	2172	A	major	0.8918743768693917	V	gtA		False	671.5	724.6666666666665	0.9661016949152542	0.8176470588235294	1003	340	A	A	V	A	A
1411_d06	H9N2_PB2	2172	G	minor	0.10812562313060817	V	gtG	syn	False	671.5	724.6666666666665	0.03389830508474576	0.18235294117647052	1003	340	A	A	V	G	G
1411_d06	H9N2_PB2	2173	T	major	0.8980731743889638	L	Ttg		False	697.5	725.0	0.9686609686609686	0.827485380116959	1053	342	T	T	L	T	T
1411_d06	H9N2_PB2	2173	C	minor	0.10192682561103614	L	Ctg	syn	False	697.5	725.0	0.031339031339031334	0.17251461988304093	1053	342	T	T	L	C	C
1411_d06	H9N2_PB2	2175	G	major	0.8850284042003788	L	ttG		False	619.5	725.6666666666665	0.9643243243243244	0.8057324840764332	925	314	G	G	L	G	G
1411_d06	H9N2_PB2	2175	A	minor	0.11283869857118264	L	ttA	syn	False	619.5	725.6666666666665	0.034594594594594595	0.1910828025477707	925	314	G	G	L	A	A
1411_d06	H9N2_PB2	2178	A	major	0.8586501303991929	I	atA		False	532.0	726.6666666666665	0.9501246882793016	0.7671755725190841	802	262	A	A	I	A	A
1411_d06	H9N2_PB2	2178	T	minor	0.13511545563571986	I	atT	syn	False	532.0	726.6666666666665	0.037406483790523685	0.2328244274809161	802	262	A	A	I	T	T
1411_d06	H9N2_PB2	2187	A	major	0.8368176307662358	G	ggA		R1	545.5	729.6666666666665	0.943419434194342	0.7302158273381295	813	278	A	A	G	A	A
1411_d06	H9N2_PB2	2187	G	minor	0.16318236923376428	G	ggG	syn	R1	545.5	729.6666666666665	0.05658056580565805	0.2697841726618705	813	278	A	A	G	G	G
1984_d02	H9N2_PB2	141	G	major	0.946899010266345	M	atG		False	9552.5	47.66666666666666	0.9493535760882458	0.9444444444444444	8431	10674	G	G	M	G	G
1984_d02	H9N2_PB2	141	A	minor	0.04754905448003252	I	atA	nonsyn	False	9552.5	47.66666666666666	0.04863005574664927	0.046468053213415766	8431	10674	G	G	M	A	A
1984_d02	H9N2_PB2	393	C	major	0.968763362449752	G	ggC		False	1493.5	131.66666666666666	0.9720430107526882	0.9654837141468158	930	2057	C	C	G	C	C
1984_d02	H9N2_PB2	393	T	minor	0.02967522386187213	G	ggT	syn	False	1493.5	131.66666666666666	0.025806451612903226	0.03354399611084103	930	2057	C	C	G	T	T
1984_d02	H9N2_PB2	486	C	major	0.9833929520936748	V	gtC		False	1724.5	162.66666666666666	0.982316534040672	0.984469370146678	1131	2318	C	C	V	C	C
1984_d02	H9N2_PB2	486	A	minor	0.01660704790632493	V	gtA	syn	False	1724.5	162.66666666666666	0.017683465959328033	0.015530629853321829	1131	2318	C	C	V	A	A
1984_d02	H9N2_PB2	579	C	major	0.972120706762378	L	ctC		False	2017.0	193.66666666666663	0.9701067615658364	0.9741346519589198	1405	2629	C	C	L	C	C
1984_d02	H9N2_PB2	579	T	minor	0.027689106854966974	L	ctT	syn	False	2017.0	193.66666666666663	0.0298932384341637	0.025484975275770254	1405	2629	C	C	L	T	T
1984_d02	H9N2_PB2	639	C	major	0.9495219195507448	R	cgC		True	1787.5	213.66666666666663	0.9456342668863262	0.9534095722151632	1214	2361	C	C	R	C	C
1984_d02	H9N2_PB2	639	A	minor	0.05047808044925537	R	cgA	syn	True	1787.5	213.66666666666663	0.054365733113673806	0.046590427784836935	1214	2361	C	C	R	A	A
1984_d02	H9N2_PB2	889	A	major	0.9776968388866404	I	Atc		R2	1865.5	297.0	0.984126984126984	0.971266693646297	1260	2471	A	A	I	A	A
1984_d02	H9N2_PB2	889	G	minor	0.022303161113359414	V	Gtc	nonsyn	R2	1865.5	297.0	0.015873015873015872	0.028733306353702963	1260	2471	A	A	I	G	G
1984_d02	H9N2_PB2	2028	A	major	0.9857799538024918	T	acA		False	5770.5	676.6666666666666	0.9848192771084338	0.9867406304965498	4150	7391	A	A	T	A	A
1984_d02	H9N2_PB2	2028	T	minor	0.01270017425947872	T	acT	syn	False	5770.5	676.6666666666666	0.013493975903614458	0.011906372615342985	4150	7391	A	A	T	T	T
1984_d02	H9N2_PB2	2103	C	major	0.9781720730378124	D	gaC		False	11608.5	701.6666666666665	0.9793116419033292	0.977032504172296	10634	12583	C	C	D	C	C
1984_d02	H9N2_PB2	2103	A	minor	0.01640937165746806	E	gaA	nonsyn	False	11608.5	701.6666666666665	0.01485800263306376	0.01796074068187237	10634	12583	C	C	D	A	A
1984_d02	H9N2_PB2	2214	A	major	0.977155269986234	K	aaA		False	4076.0	738.6666666666665	0.9768381362779424	0.9774724036945258	3713	4439	A	A	K	A	A
1984_d02	H9N2_PB2	2214	C	minor	0.02095694413914519	N	aaC	nonsyn	False	4076.0	738.6666666666665	0.020737947751144625	0.021175940527145755	3713	4439	A	A	K	C	C
1797_d02	H9N2_PB2	6	A	major	0.9884670804699622	E	gaA		False	477.0	2.666666666666667	0.9884615384615384	0.9884726224783862	260	694	A	A	E	A	A
1797_d02	H9N2_PB2	6	G	minor	0.011532919530037686	E	gaG	syn	False	477.0	2.666666666666667	0.01153846153846154	0.011527377521613832	260	694	A	A	E	G	G
1797_d02	H9N2_PB2	39	A	major	0.987687645159463	Q	caA		False	843.5	13.666666666666664	0.9856115107913668	0.9897637795275592	417	1270	A	A	Q	A	A
1797_d02	H9N2_PB2	39	G	minor	0.01231235484053702	Q	caG	syn	False	843.5	13.666666666666664	0.014388489208633094	0.010236220472440943	417	1270	A	A	Q	G	G
1797_d02	H9N2_PB2	2106	A	major	0.9648177380699404	K	aaA		False	2027.5	702.6666666666665	0.975826972010178	0.9538085041297032	786	3269	A	A	K	A	A
1797_d02	H9N2_PB2	2106	G	minor	0.035182261930059314	K	aaG	syn	False	2027.5	702.6666666666665	0.024173027989821884	0.04619149587029673	786	3269	A	A	K	G	G
1797_d02	H9N2_PB2	2115	A	major	0.7769571877128753	G	ggA		False	2200.5	705.6666666666665	0.6536718041704442	0.9002425712553063	1103	3298	A	A	G	A	A
1797_d02	H9N2_PB2	2115	C	minor	0.22289120525255834	G	ggC	syn	False	2200.5	705.6666666666665	0.34632819582955576	0.09945421467556094	1103	3298	A	A	G	C	C
1797_d02	H9N2_PB2	2149	A	major	0.7801887354131937	T	Acg		R2	1575.0	717.0	0.6514705882352941	0.9089068825910932	680	2470	A	A	T	A	A
1797_d02	H9N2_PB2	2149	G	minor	0.21887354131936174	A	Gcg	nonsyn	R2	1575.0	717.0	0.3470588235294117	0.09068825910931176	680	2470	A	A	T	G	G
1797_d02	H9N2_PB2	2151	G	major	0.7878685040449747	T	acG		R2	1545.5	717.6666666666665	0.6621212121212121	0.9136157959687372	660	2431	G	G	T	G	G
1797_d02	H9N2_PB2	2151	A	minor	0.21213149595502534	T	acA	syn	R2	1545.5	717.6666666666665	0.3378787878787879	0.08638420403126286	660	2431	G	G	T	A	A
1797_d02	H9N2_PB2	2157	G	major	0.7791112128445767	G	ggG		R2	1472.0	719.6666666666665	0.6509433962264151	0.9072790294627384	636	2308	G	G	G	G	G
1797_d02	H9N2_PB2	2157	A	minor	0.2208887871554233	G	ggA	syn	R2	1472.0	719.6666666666665	0.3490566037735849	0.0927209705372617	636	2308	G	G	G	A	A
1797_d02	H9N2_PB2	2163	A	major	0.7696634892471659	K	aaA		R2	1402.0	721.6666666666665	0.6378737541528239	0.9014532243415078	602	2202	A	A	K	A	A
1797_d02	H9N2_PB2	2163	C	minor	0.22965531184275245	N	aaC	nonsyn	R2	1402.0	721.6666666666665	0.3621262458471761	0.0971843778383288	602	2202	A	A	K	C	C
1797_d02	H9N2_PB2	2172	A	major	0.8199625295833094	V	gtA		False	1187.5	724.6666666666665	0.6906187624750499	0.9493062966915689	501	1874	A	A	V	A	A
1797_d02	H9N2_PB2	2172	G	minor	0.1795038524871282	V	gtG	syn	False	1187.5	724.6666666666665	0.3093812375249501	0.04962646744930629	501	1874	A	A	V	G	G
1797_d02	H9N2_PB2	2173	T	major	0.8243686138422981	L	Ttg		R2	1192.0	725.0	0.6963562753036437	0.9523809523809524	494	1890	T	T	L	T	T
1797_d02	H9N2_PB2	2173	C	minor	0.17563138615770196	L	Ctg	syn	R2	1192.0	725.0	0.30364372469635625	0.047619047619047616	494	1890	T	T	L	C	C
1797_d02	H9N2_PB2	2175	G	major	0.8066377551559742	L	ttG		R2	1056.5	725.6666666666665	0.6652078774617067	0.9480676328502416	457	1656	G	G	L	G	G
1797_d02	H9N2_PB2	2175	A	minor	0.191174061036586	L	ttA	syn	R2	1056.5	725.6666666666665	0.3304157549234136	0.051932367149758456	457	1656	G	G	L	A	A
1797_d02	H9N2_PB2	2178	A	major	0.7630323673889691	I	atA		R2	918.0	726.6666666666665	0.6234718826405868	0.9025928521373512	409	1427	A	A	I	A	A
1797_d02	H9N2_PB2	2178	T	minor	0.21717471125328325	I	atT	syn	R2	918.0	726.6666666666665	0.3740831295843521	0.060266292922214436	409	1427	A	A	I	T	T
1797_d02	H9N2_PB2	2187	A	major	0.7335180568656515	G	ggA		False	929.0	729.6666666666665	0.5975609756097561	0.869475138121547	410	1448	A	A	G	A	A
1797_d02	H9N2_PB2	2187	G	minor	0.2664819431343485	G	ggG	syn	False	929.0	729.6666666666665	0.4024390243902439	0.13052486187845305	410	1448	A	A	G	G	G
1797_d02	H9N2_PB2	2214	A	major	0.9508719128972292	K	aaA		False	587.0	738.6666666666665	0.9367088607594936	0.965034965034965	316	858	A	A	K	A	A
1797_d02	H9N2_PB2	2214	C	minor	0.04854533652002006	N	aaC	nonsyn	False	587.0	738.6666666666665	0.06329113924050632	0.0337995337995338	316	858	A	A	K	C	C
1797_d02	H9N2_PB2	2266	A	major	0.9674203841197766	M	Atg		True	1239.0	756.0	0.9604221635883904	0.9744186046511628	758	1720	A	A	M	A	A
1797_d02	H9N2_PB2	2266	G	minor	0.032579615880223366	V	Gtg	nonsyn	True	1239.0	756.0	0.0395778364116095	0.02558139534883721	758	1720	A	A	M	G	G
1797_d02	H9N2_PB2	2267	T	major	0.9656152030322662	M	aTg		True	1121.0	756.3333333333335	0.9596541786743517	0.9715762273901808	694	1548	T	T	M	T	T
1797_d02	H9N2_PB2	2267	C	minor	0.034061799551713096	T	aCg	nonsyn	True	1121.0	756.3333333333335	0.04034582132564842	0.027777777777777776	694	1548	T	T	M	C	C
1410_d04	H9N2_PB2	2026	A	major	0.9821967502112342	T	Aca		False	4308.5	676.0	0.984777193468032	0.9796163069544364	3613	5004	A	A	T	A	A
1410_d04	H9N2_PB2	2026	G	minor	0.012491999204400668	A	Gca	nonsyn	False	4308.5	676.0	0.014392471630224191	0.01059152677857714	3613	5004	A	A	T	G	G
1410_d04	H9N2_PB2	2028	A	major	0.9796134611930536	T	acA		False	4375.0	676.6666666666666	0.9793559042113956	0.9798710181747118	3633	5117	A	A	T	A	A
1410_d04	H9N2_PB2	2028	T	minor	0.014715013576340603	T	acT	syn	False	4375.0	676.6666666666666	0.019267822736030827	0.010162204416650382	3633	5117	A	A	T	T	T
1410_d04	H9N2_PB2	2103	C	major	0.9832052926676214	D	gaC		False	8740.5	701.6666666666665	0.9843457943925232	0.9820647909427196	8560	8921	C	C	D	C	C
1410_d04	H9N2_PB2	2103	A	minor	0.011195683659369314	E	gaA	nonsyn	False	8740.5	701.6666666666665	0.010397196261682244	0.011994171057056384	8560	8921	C	C	D	A	A
1410_d04	H9N2_PB2	2214	A	major	0.9680282968968494	K	aaA		False	3056.5	738.6666666666665	0.9637271214642265	0.9723294723294724	3005	3108	A	A	K	A	A
1410_d04	H9N2_PB2	2214	C	minor	0.02804452895967039	N	aaC	nonsyn	False	3056.5	738.6666666666665	0.032279534109816974	0.023809523809523808	3005	3108	A	A	K	C	C
F17_HK1073	H9N2_PB2	639	C	major	0.9780539123823752	R	cgC		R1	1213.5	213.66666666666663	0.97926267281106	0.9768451519536904	1736	691	C	C	R	C	C
F17_HK1073	H9N2_PB2	639	A	minor	0.02165806918444517	R	cgA	syn	R1	1213.5	213.66666666666663	0.020161290322580645	0.02315484804630969	1736	691	C	C	R	A	A
F17_HK1073	H9N2_PB2	1232	T	major	0.9890485103591199	V	gTa		False	1508.0	411.33333333333326	0.9899377096310492	0.9881593110871906	2087	929	T	T	V	T	T
F17_HK1073	H9N2_PB2	1232	A	minor	0.010951489640880059	E	gAa	nonsyn	False	1508.0	411.33333333333326	0.010062290368950648	0.011840688912809472	2087	929	T	T	V	A	A
F17_HK1073	H9N2_PB2	1264	A	major	0.9815322808449202	N	Aac		False	1508.0	422.0	0.9796208530805688	0.9834437086092715	2110	906	A	A	N	A	A
F17_HK1073	H9N2_PB2	1264	T	minor	0.01846771915507988	Y	Tac	nonsyn	False	1508.0	422.0	0.020379146919431282	0.016556291390728478	2110	906	A	A	N	T	T
F17_HK1073	H9N2_PB2	2028	A	major	0.9696358639642736	T	acA		True	6018.5	676.6666666666666	0.975609756097561	0.963661971830986	8487	3550	A	A	T	A	A
F17_HK1073	H9N2_PB2	2028	T	minor	0.028458620226128783	T	acT	syn	True	6018.5	676.6666666666666	0.02226935312831389	0.034647887323943666	8487	3550	A	A	T	T	T
F17_HK1073	H9N2_PB2	2103	C	major	0.9712729754311848	D	gaC		True	16599.5	701.6666666666665	0.972237269772481	0.9703086810898888	22152	11047	C	C	D	C	C
F17_HK1073	H9N2_PB2	2103	A	minor	0.02190017427098236	E	gaA	nonsyn	True	16599.5	701.6666666666665	0.0219844709281329	0.02181587761383181	22152	11047	C	C	D	A	A
F17_HK1073	H9N2_PB2	2214	A	major	0.9754034445392136	K	aaA		False	5982.0	738.6666666666665	0.96830934728885	0.9824975417895772	6879	5085	A	A	K	A	A
F17_HK1073	H9N2_PB2	2214	C	minor	0.021817544825622502	N	aaC	nonsyn	False	5982.0	738.6666666666665	0.028492513446721907	0.015142576204523106	6879	5085	A	A	K	C	C
2254_d04	H9N2_PB1	294	C	major	0.984815748919595	S	tcC		False	6474.0	98.66666666666669	0.9827695226051216	0.9868619752340684	6326	6622	C	C	S	C	C
2254_d04	H9N2_PB1	294	T	minor	0.014875161527221315	S	tcT	syn	False	6474.0	98.66666666666669	0.016914321846348404	0.012836001208094227	6326	6622	C	C	S	T	T
2254_d04	H9N2_PB1	1540	G	major	0.9898844941516224	V	Gtt		False	9688.5	514.0	0.9899497487437184	0.9898192395595264	9751	9626	G	G	V	G	G
2254_d04	H9N2_PB1	1540	A	minor	0.010064229056253676	I	Att	nonsyn	False	9688.5	514.0	0.009947697672033635	0.010180760440473715	9751	9626	G	G	V	A	A
2254_d04	H9N2_PB1	1701	A	major	0.9788967145096767	Q	caA		True	11472.5	567.6666666666666	0.9776099745368336	0.98018345448252	11389	11556	A	A	Q	A	A
2254_d04	H9N2_PB1	1701	C	minor	0.020842411202370764	H	caC	nonsyn	True	11472.5	567.6666666666666	0.02221441742031785	0.019470404984423675	11389	11556	A	A	Q	C	C
2254_d04	H9N2_PB1	1882	C	major	0.6480173520159193	L	Ctg		True	10694.0	628.0	0.6392843401308196	0.6567503639010189	10396	10992	C	C	L	C	C
2254_d04	H9N2_PB1	1882	A	minor	0.3515199483285756	M	Atg	nonsyn	True	10694.0	628.0	0.3604270873412851	0.3426128093158661	10396	10992	C	C	L	A	A
2254_d04	H9N2_PB1	2054	A	major	0.9808119683643499	D	gAt		False	12985.5	685.3333333333334	0.9803874861044942	0.9812364506242056	12594	13377	A	A	D	A	A
2254_d04	H9N2_PB1	2054	G	minor	0.01648329389187524	G	gGt	nonsyn	False	12985.5	685.3333333333334	0.01659520406542798	0.0163713837183225	12594	13377	A	A	D	G	G
1975_d04	H9N2_PB1	222	T	major	0.9778835504406884	P	ccT		False	10910.0	74.66666666666667	0.9774894328123463	0.9782776680690306	10173	11647	T	T	P	T	T
1975_d04	H9N2_PB1	222	C	minor	0.01924455693019731	P	ccC	syn	False	10910.0	74.66666666666667	0.02054457878698516	0.01794453507340946	10173	11647	T	T	P	C	C
1975_d04	H9N2_PB1	368	C	major	0.9704052110519742	T	aCc		True	8605.5	123.33333333333331	0.9708847995966724	0.969925622507276	7934	9277	C	C	T	C	C
1975_d04	H9N2_PB1	368	T	minor	0.028911535419990607	I	aTc	nonsyn	True	8605.5	123.33333333333331	0.02861104108898412	0.029212029750997088	7934	9277	C	C	T	T	T
1975_d04	H9N2_PB1	377	G	major	0.9790539592037786	R	cGc		True	8013.0	126.33333333333331	0.9785018929150892	0.979606025492468	7396	8630	G	G	R	G	G
1975_d04	H9N2_PB1	377	A	minor	0.020385937217010604	H	cAc	nonsyn	True	8013.0	126.33333333333331	0.0209572742022715	0.019814600231749708	7396	8630	G	G	R	A	A
1975_d04	H9N2_PB1	519	A	major	0.9829595336800401	S	tcA		True	10246.0	173.66666666666663	0.9836574265618536	0.9822616407982262	9668	10824	A	A	S	A	A
1975_d04	H9N2_PB1	519	G	minor	0.016004119471555417	S	tcG	syn	True	10246.0	173.66666666666663	0.015101365328920147	0.016906873614190687	9668	10824	A	A	S	G	G
1975_d04	H9N2_PB1	1174	A	major	0.9860791262298076	I	Ata		R1	9581.5	392.0	0.9852216748768472	0.9869365775827682	9135	10028	A	A	I	A	A
1975_d04	H9N2_PB1	1174	G	minor	0.013771292597475835	V	Gta	nonsyn	R1	9581.5	392.0	0.014778325123152709	0.012764260071798962	9135	10028	A	A	I	G	G
1975_d04	H9N2_PB1	1701	A	major	0.9872595555869156	Q	caA		R2	12857.5	567.6666666666666	0.9886921094204706	0.9858270017533606	12027	13688	A	A	Q	A	A
1975_d04	H9N2_PB1	1701	C	minor	0.012474656428840679	H	caC	nonsyn	R2	12857.5	567.6666666666666	0.0111415980710069	0.013807714786674459	12027	13688	A	A	Q	C	C
1975_d04	H9N2_PB1	1882	C	major	0.7352155372976874	L	Ctg		True	12751.5	628.0	0.7348047538200341	0.7356263207753406	11780	13723	C	C	L	C	C
1975_d04	H9N2_PB1	1882	A	minor	0.26451138750987124	M	Atg	nonsyn	True	12751.5	628.0	0.26494057724957554	0.2640821977701669	11780	13723	C	C	L	A	A
1975_d04	H9N2_PB1	2054	A	major	0.9859276479444472	D	gAt		False	16151.0	685.3333333333334	0.9861468434593312	0.9857084524295632	15159	17143	A	A	D	A	A
1975_d04	H9N2_PB1	2054	G	minor	0.01148357846847527	G	gGt	nonsyn	False	16151.0	685.3333333333334	0.01095059040833828	0.01201656652861226	15159	17143	A	A	D	G	G
1975_d04	H9N2_PB1	2266	C	major	0.9863471331826928	Q	Caa		False	8246.5	756.0	0.988302638128422	0.9843916282369636	8036	8457	C	C	Q	C	C
1975_d04	H9N2_PB1	2266	T	minor	0.012389610063217356	*	Taa	nonsyn	False	8246.5	756.0	0.010826281732205078	0.013952938394229631	8036	8457	C	C	Q	T	T
1787_d08	H9N2_PB1	1882	A	major	0.7993352721229747	M	Atg			70.5	628.0	0.7710843373493976	0.8275862068965517	83	58	C	C	L	A	A
1980_d06	H9N2_PB1	965	C	major	0.9991306035836308	T	aCa			9360.0	322.3333333333333	0.9995262908574136	0.9987349163098482	8444	10276	T	T	I	C	C
1980_d06	H9N2_PB1	1578	A	major	0.9399400910569722	G	ggA		True	9047.0	526.6666666666666	0.93350540806293	0.9463747740510142	8136	9958	A	A	G	A	A
1980_d06	H9N2_PB1	1578	G	minor	0.05999845368245747	G	ggG	syn	True	9047.0	526.6666666666666	0.06637168141592921	0.053625225948985736	8136	9958	A	A	G	G	G
1980_d06	H9N2_PB1	2106	C	major	0.9873785666183988	S	agC		False	23502.5	702.6666666666665	0.9884685698214034	0.9862885634153942	21333	25672	C	C	S	C	C
1980_d06	H9N2_PB1	2106	A	minor	0.01086920729192408	R	agA	nonsyn	False	23502.5	702.6666666666665	0.009234519289363896	0.012503895294484264	21333	25672	C	C	S	A	A
1415_d08	H9N2_PB1	965	T	major	0.9775378354044334	I	aTa		True	2421.5	322.3333333333333	0.9802686817800168	0.97480698902885	2382	2461	T	T	I	T	T
1415_d08	H9N2_PB1	965	C	minor	0.02246216459556657	T	aCa	nonsyn	True	2421.5	322.3333333333333	0.01973131821998321	0.02519301097114994	2382	2461	T	T	I	C	C
1415_d08	H9N2_PB1	1375	A	major	0.9885959567236734	I	Ata		False	2105.5	459.0	0.9883495145631068	0.98884239888424	2060	2151	A	A	I	A	A
1415_d08	H9N2_PB1	1375	G	minor	0.010928874806479714	V	Gta	nonsyn	False	2105.5	459.0	0.01116504854368932	0.010692701069270108	2060	2151	A	A	I	G	G
1415_d08	H9N2_PB1	1378	C	major	0.9882643921267036	Q	Caa		False	2171.0	460.0	0.9886309805779252	0.987897803675482	2111	2231	C	C	Q	C	C
1415_d08	H9N2_PB1	1378	A	minor	0.011511493126546164	K	Aaa	nonsyn	False	2171.0	460.0	0.011369019422074848	0.01165396683101748	2111	2231	C	C	Q	A	A
1415_d08	H9N2_PB1	1701	A	major	0.9730058854428956	Q	caA		True	4752.5	567.6666666666666	0.9687570240503484	0.9772547468354428	4449	5056	A	A	Q	A	A
1415_d08	H9N2_PB1	1701	C	minor	0.02676934494595571	H	caC	nonsyn	True	4752.5	567.6666666666666	0.030793436727354462	0.02274525316455696	4449	5056	A	A	Q	C	C
1415_d08	H9N2_PB1	1882	C	major	0.8392895654573597	L	Ctg		True	6644.0	628.0	0.8397924436516945	0.8387866872630249	6167	7121	C	C	L	C	C
1415_d08	H9N2_PB1	1882	A	minor	0.15986203822288714	M	Atg	nonsyn	True	6644.0	628.0	0.1590724825685098	0.16065159387726444	6167	7121	C	C	L	A	A
1415_d08	H9N2_PB1	2054	A	major	0.9416929907716476	D	gAt		False	19254.0	685.3333333333334	0.9436440208356422	0.9397419607076531	18046	20462	A	A	D	A	A
1415_d08	H9N2_PB1	2054	G	minor	0.04913667071324032	G	gGt	nonsyn	False	19254.0	685.3333333333334	0.047545162362850495	0.05072817906363013	18046	20462	A	A	D	G	G
1971_d08	H9N2_PB1	2054	A	major	0.9693754536172516	D	gAt		False	791.0	685.3333333333334	0.9873417721518988	0.9514091350826044	553	1029	A	A	D	A	A
1971_d08	H9N2_PB1	2054	G	minor	0.0306245463827484	G	gGt	nonsyn	False	791.0	685.3333333333334	0.012658227848101266	0.04859086491739553	553	1029	A	A	D	G	G
1408_d04	H9N2_PB1	337	G	major	0.9821564069554258	V	Gtt		True	6983.0	113.0	0.979997296932018	0.9843155169788336	7399	6567	G	G	V	G	G
1408_d04	H9N2_PB1	337	A	minor	0.017361994580157296	I	Att	nonsyn	True	6983.0	113.0	0.01919178267333424	0.015532206486980357	7399	6567	G	G	V	A	A
1408_d04	H9N2_PB1	1161	G	major	0.9567060175948736	K	aaG		True	6323.5	387.66666666666674	0.9580747483105778	0.9553372868791696	7251	5396	G	G	K	G	G
1408_d04	H9N2_PB1	1161	A	minor	0.038706222776051236	K	aaA	syn	True	6323.5	387.66666666666674	0.036270859191835605	0.041141586360266866	7251	5396	G	G	K	A	A
1408_d04	H9N2_PB1	1701	A	major	0.9861011284951596	Q	caA		R2	10003.5	567.6666666666666	0.9885938335412584	0.9836084234490609	11222	8785	A	A	Q	A	A
1408_d04	H9N2_PB1	1701	C	minor	0.01340387869303396	H	caC	nonsyn	R2	10003.5	567.6666666666666	0.010871502405988238	0.01593625498007968	11222	8785	A	A	Q	C	C
1408_d04	H9N2_PB1	1882	C	major	0.8716567724650691	L	Ctg		True	11243.5	628.0	0.8657872340425532	0.877526310887585	11750	10737	C	C	L	C	C
1408_d04	H9N2_PB1	1882	A	minor	0.12807586413257796	M	Atg	nonsyn	True	11243.5	628.0	0.13395744680851066	0.12219428145664525	11750	10737	C	C	L	A	A
1408_d04	H9N2_PB1	2054	A	major	0.958919331119772	D	gAt		False	22962.5	685.3333333333334	0.956688866043892	0.9611497961956522	22373	23552	A	A	D	A	A
1408_d04	H9N2_PB1	2054	G	minor	0.033959610368378815	G	gGt	nonsyn	False	22962.5	685.3333333333334	0.0370088946498011	0.03091032608695652	22373	23552	A	A	D	G	G
1914_d06	H9N2_PB1	377	G	major	0.9789771410185087	R	cGc		True	8862.5	126.33333333333331	0.9813960410775412	0.9765582409594766	6719	11006	G	G	R	G	G
1914_d06	H9N2_PB1	377	A	minor	0.020634336107566868	H	cAc	nonsyn	True	8862.5	126.33333333333331	0.01800863223694002	0.02326003997819372	6719	11006	G	G	R	A	A
1800_d02	H9N2_PB1	965	T	major	0.9801746974407292	I	aTa		True	12293.5	322.3333333333333	0.9809568480300188	0.9793925468514396	10660	13927	T	T	I	T	T
1800_d02	H9N2_PB1	965	C	minor	0.01969559244255526	T	aCa	nonsyn	True	12293.5	322.3333333333333	0.018855534709193246	0.020535650175917283	10660	13927	T	T	I	C	C
1800_d02	H9N2_PB1	1431	G	major	0.9897090140812392	M	atG		False	9248.5	477.66666666666674	0.9895377128953772	0.9898803152671012	8220	10277	G	G	M	G	G
1800_d02	H9N2_PB1	1431	A	minor	0.010181506337705887	I	atA	nonsyn	False	9248.5	477.66666666666674	0.010340632603406327	0.01002238007200545	8220	10277	G	G	M	A	A
1800_d02	H9N2_PB1	1701	A	major	0.9727615530242568	Q	caA		True	12230.5	567.6666666666666	0.9719773591908696	0.9735457468576441	10777	13684	A	A	Q	A	A
1800_d02	H9N2_PB1	1701	C	minor	0.02680694948429289	H	caC	nonsyn	True	12230.5	567.6666666666666	0.027744270205066344	0.02586962876351944	10777	13684	A	A	Q	C	C
1800_d02	H9N2_PB1	1882	C	major	0.8402247912754918	L	Ctg		True	12058.5	628.0	0.8363119415109667	0.8441376410400169	9848	14269	C	C	L	C	C
1800_d02	H9N2_PB1	1882	A	minor	0.15887488137725528	M	Atg	nonsyn	True	12058.5	628.0	0.1630787977254265	0.15467096502908406	9848	14269	C	C	L	A	A
Sm18_HK1073	H9N2_PB1	888	A	major	0.981774404967934	T	acA		True	5617.5	296.6666666666667	0.9815059445178336	0.9820428654180344	6056	5179	A	A	T	A	A
Sm18_HK1073	H9N2_PB1	888	G	minor	0.017798800307001417	T	acG	syn	True	5617.5	296.6666666666667	0.0178335535006605	0.017764047113342344	6056	5179	A	A	T	G	G
Sm18_HK1073	H9N2_PB1	965	T	major	0.9834455099861784	I	aTa		R2	5547.5	322.3333333333333	0.983112582781457	0.9837784371909	6040	5055	T	T	I	T	T
Sm18_HK1073	H9N2_PB1	965	C	minor	0.01647170855686783	T	aCa	nonsyn	R2	5547.5	322.3333333333333	0.016721854304635762	0.0162215628090999	6040	5055	T	T	I	C	C
Sm18_HK1073	H9N2_PB1	1375	A	major	0.9882052204538784	I	Ata		False	4770.5	459.0	0.9898734177215188	0.9865370231862378	5530	4011	A	A	I	A	A
Sm18_HK1073	H9N2_PB1	1375	G	minor	0.011364633334280096	V	Gta	nonsyn	False	4770.5	459.0	0.00976491862567812	0.012964348042882072	5530	4011	A	A	I	G	G
Sm18_HK1073	H9N2_PB1	1378	C	major	0.9844285488113764	Q	Caa		False	4845.5	460.0	0.9856306546035124	0.9832264430192402	5637	4054	C	C	Q	C	C
Sm18_HK1073	H9N2_PB1	1378	A	minor	0.014846647603459384	K	Aaa	nonsyn	False	4845.5	460.0	0.013659748092957249	0.01603354711396152	5637	4054	C	C	Q	A	A
Sm18_HK1073	H9N2_PB1	1701	A	major	0.9707717403568732	Q	caA		True	12469.5	567.6666666666666	0.9681018452295808	0.9734416354841654	13982	10957	A	A	Q	A	A
Sm18_HK1073	H9N2_PB1	1701	C	minor	0.028912559540985087	H	caC	nonsyn	True	12469.5	567.6666666666666	0.03154055213846374	0.026284566943506442	13982	10957	A	A	Q	C	C
Sm18_HK1073	H9N2_PB1	1882	C	major	0.8132890576757841	L	Ctg		True	14126.0	628.0	0.8090897581972402	0.8174883571543279	15798	12454	C	C	L	C	C
Sm18_HK1073	H9N2_PB1	1882	A	minor	0.1862022060145762	M	Atg	nonsyn	True	14126.0	628.0	0.1902139511330548	0.18219046089609764	15798	12454	C	C	L	A	A
1913_d10	H9N2_PB1	1993	T	major	0.9854949271189702	S	Tca		False	11572.5	665.0	0.9859266600594648	0.9850631941784757	10090	13055	T	T	S	T	T
1913_d10	H9N2_PB1	1993	C	minor	0.014176167840640668	P	Cca	nonsyn	False	11572.5	665.0	0.013875123885034688	0.014477211796246647	10090	13055	T	T	S	C	C
1416_d02	H9N2_PB1	1701	A	major	0.9895268953086982	Q	caA		False	11760.5	567.6666666666666	0.9896891110763943	0.989364679541002	12802	10719	A	A	Q	A	A
1416_d02	H9N2_PB1	1701	C	minor	0.01030169961169801	H	caC	nonsyn	False	11760.5	567.6666666666666	0.010154663333854085	0.010448735889541936	12802	10719	A	A	Q	C	C
1416_d02	H9N2_PB1	1882	C	major	0.8075911459058713	L	Ctg		True	11808.5	628.0	0.8013419602204649	0.8138403315912777	12519	11098	C	C	L	C	C
1416_d02	H9N2_PB1	1882	A	minor	0.1917739676167986	M	Atg	nonsyn	True	11808.5	628.0	0.19801901110312325	0.18552892413047395	12519	11098	C	C	L	A	A
1416_d02	H9N2_PB1	2054	A	major	0.979227030498584	D	gAt		False	19737.5	685.3333333333334	0.9793096487686718	0.979144412228496	19816	19659	A	A	D	A	A
1416_d02	H9N2_PB1	2054	G	minor	0.017909446186671278	G	gGt	nonsyn	False	19737.5	685.3333333333334	0.01806620912394025	0.01775268324940231	19816	19659	A	A	D	G	G
2251_d04	H9N2_PB1	95	A	major	0.9827354312439572	H	cAt		False	20999.5	32.33333333333333	0.9842065901192204	0.9812642723686942	22731	19268	A	A	H	A	A
2251_d04	H9N2_PB1	95	C	minor	0.016707257933717967	P	cCt	nonsyn	False	20999.5	32.33333333333333	0.015353482028947252	0.018061033838488685	22731	19268	A	A	H	C	C
2251_d04	H9N2_PB1	289	G	major	0.9800594798929558	E	Gaa		False	5240.5	97.0	0.9814845985524322	0.97863436123348	5941	4540	G	G	E	G	G
2251_d04	H9N2_PB1	289	C	minor	0.019551933958521645	Q	Caa	nonsyn	False	5240.5	97.0	0.0181787577848847	0.02092511013215859	5941	4540	G	G	E	C	C
2251_d04	H9N2_PB1	1701	A	major	0.9623605029796248	Q	caA		True	6809.5	567.6666666666666	0.9643551523007128	0.9603658536585366	7715	5904	A	A	Q	A	A
2251_d04	H9N2_PB1	1701	C	minor	0.03748999985949309	H	caC	nonsyn	True	6809.5	567.6666666666666	0.0355152300712897	0.039464769647696483	7715	5904	A	A	Q	C	C
2251_d04	H9N2_PB1	1882	C	major	0.6666850400992342	L	Ctg		True	7916.5	628.0	0.6620098614698287	0.6713602187286398	8518	7315	C	C	L	C	C
2251_d04	H9N2_PB1	1882	A	minor	0.3194083792160929	M	Atg	nonsyn	True	7916.5	628.0	0.3258980981451045	0.3129186602870813	8518	7315	C	C	L	A	A
2251_d04	H9N2_PB1	2054	A	major	0.9718149450139244	D	gAt		False	18447.0	685.3333333333334	0.9784462464033482	0.9651836436245008	19115	17779	A	A	D	A	A
2251_d04	H9N2_PB1	2054	G	minor	0.02680384975429356	G	gGt	nonsyn	False	18447.0	685.3333333333334	0.02014125032696835	0.033466449181618764	19115	17779	A	A	D	G	G
2251_d06	H9N2_PB1	529	G	major	0.9781033668401308	E	Gaa		R2	3673.5	177.0	0.9803516028955532	0.9758551307847082	3868	3479	G	G	E	G	G
2251_d06	H9N2_PB1	529	A	minor	0.02097731907771046	K	Aaa	nonsyn	R2	3673.5	177.0	0.01809720785935884	0.023857430296062087	3868	3479	G	G	E	A	A
2251_d06	H9N2_PB1	1524	G	major	0.9855670762928828	E	gaG		False	5088.0	508.66666666666674	0.9850230414746544	0.9861111111111112	5208	4968	G	G	E	G	G
2251_d06	H9N2_PB1	1524	A	minor	0.014336917562724013	E	gaA	syn	False	5088.0	508.66666666666674	0.01478494623655914	0.013888888888888888	5208	4968	G	G	E	A	A
2251_d06	H9N2_PB1	1701	A	major	0.982610637121448	Q	caA		R2	6022.5	567.6666666666666	0.9858831254103744	0.9793381488325216	6092	5953	A	A	Q	A	A
2251_d06	H9N2_PB1	1701	C	minor	0.01722138034873526	H	caC	nonsyn	R2	6022.5	567.6666666666666	0.01411687458962574	0.020325886107844783	6092	5953	A	A	Q	C	C
2251_d06	H9N2_PB1	1882	C	major	0.7774427252571456	L	Ctg		True	9370.0	628.0	0.7801030264005151	0.7747824241137763	9318	9422	C	C	L	C	C
2251_d06	H9N2_PB1	1882	A	minor	0.21348667513283	M	Atg	nonsyn	True	9370.0	628.0	0.21098948272161408	0.21598386754404586	9318	9422	C	C	L	A	A
2251_d06	H9N2_PB1	2054	A	major	0.9451075907528579	D	gAt		False	15991.5	685.3333333333334	0.9551486538216154	0.9350665276841008	15674	16309	A	A	D	A	A
2251_d06	H9N2_PB1	2054	G	minor	0.05102415013897618	G	gGt	nonsyn	False	15991.5	685.3333333333334	0.043001148398621916	0.05904715187933044	15674	16309	A	A	D	G	G
Sp19_HK1073	H9N2_PB1	888	A	major	0.9821652707394894	T	acA		R1	5569.5	296.6666666666667	0.978978978978979	0.9853515625	4995	6144	A	A	T	A	A
Sp19_HK1073	H9N2_PB1	888	G	minor	0.01757186874374374	T	acG	syn	R1	5569.5	296.6666666666667	0.020820820820820814	0.014322916666666666	4995	6144	A	A	T	G	G
Sp19_HK1073	H9N2_PB1	965	T	major	0.9856836015525096	I	aTa		False	5319.5	322.3333333333333	0.9864504208581399	0.9849167822468792	4871	5768	T	T	I	T	T
Sp19_HK1073	H9N2_PB1	965	C	minor	0.013953694642155972	T	aCa	nonsyn	False	5319.5	322.3333333333333	0.013344282488195443	0.014563106796116504	4871	5768	T	T	I	C	C
Sp19_HK1073	H9N2_PB1	1378	C	major	0.9820061554334524	Q	Caa		False	4930.0	460.0	0.9781290601992204	0.985883250667684	4618	5242	C	C	Q	C	C
Sp19_HK1073	H9N2_PB1	1378	A	minor	0.017045173829196143	K	Aaa	nonsyn	False	4930.0	460.0	0.02035513209181464	0.013735215566577644	4618	5242	C	C	Q	A	A
Sp19_HK1073	H9N2_PB1	1701	A	major	0.9739891308205102	Q	caA		True	17960.5	567.6666666666666	0.9725221365324191	0.9754561251086012	17505	18416	A	A	Q	A	A
Sp19_HK1073	H9N2_PB1	1701	C	minor	0.025705151016800216	H	caC	nonsyn	True	17960.5	567.6666666666666	0.027192230791202514	0.024218071242397915	17505	18416	A	A	Q	C	C
Sp19_HK1073	H9N2_PB1	1882	C	major	0.8153342213237764	L	Ctg		True	20001.0	628.0	0.8110949051953931	0.8195735374521597	19883	20119	C	C	L	C	C
Sp19_HK1073	H9N2_PB1	1882	A	minor	0.18444004464238967	M	Atg	nonsyn	True	20001.0	628.0	0.18855303525624906	0.18032705402853025	19883	20119	C	C	L	A	A
2254_d02	H9N2_PB1	55	A	major	0.9756142119027876	S	Agt		True	7667.5	19.0	0.9761311475409836	0.9750972762645914	7625	7710	A	A	S	A	A
2254_d02	H9N2_PB1	55	C	minor	0.023344559971082902	R	Cgt	nonsyn	True	7667.5	19.0	0.02321311475409836	0.023476005188067445	7625	7710	A	A	S	C	C
2254_d02	H9N2_PB1	60	C	major	0.9873186692205692	T	acC		R2	8274.0	20.666666666666668	0.9882883981944612	0.9863489402466772	8197	8351	C	C	T	C	C
2254_d02	H9N2_PB1	60	T	minor	0.012318717793938677	T	acT	syn	R2	8274.0	20.666666666666668	0.011345614249115529	0.013291821338761823	8197	8351	C	C	T	T	T
2254_d02	H9N2_PB1	222	T	major	0.9605386735914646	P	ccT		True	7133.0	74.66666666666667	0.9597933826608964	0.9612839645220328	7163	7103	T	T	P	T	T
2254_d02	H9N2_PB1	222	C	minor	0.03841133089861868	P	ccC	syn	True	7133.0	74.66666666666667	0.03881055423705152	0.03801210756018584	7163	7103	T	T	P	C	C
2254_d02	H9N2_PB1	522	G	major	0.9703863376104652	M	atG		True	8008.5	174.66666666666663	0.9689677010766308	0.9718049741442994	7895	8122	G	G	M	G	G
2254_d02	H9N2_PB1	522	A	minor	0.02917211386395468	I	atA	nonsyn	True	8008.5	174.66666666666663	0.030272324255858137	0.02807190347205122	7895	8122	G	G	M	A	A
2254_d02	H9N2_PB1	757	C	major	0.9739536478633459	H	Cac		True	8810.5	253.0	0.9725747960108794	0.9753324997158124	8824	8797	C	C	H	C	C
2254_d02	H9N2_PB1	757	T	minor	0.025252887198522617	Y	Tac	nonsyn	True	8810.5	253.0	0.02595194922937444	0.024553825167670795	8824	8797	C	C	H	T	T
2254_d02	H9N2_PB1	1137	A	major	0.9829869625421719	K	aaA		True	8773.5	379.66666666666674	0.9839220748738412	0.9820518502105028	8521	9026	A	A	K	A	A
2254_d02	H9N2_PB1	1137	G	minor	0.016840284816077113	K	aaG	syn	True	8773.5	379.66666666666674	0.015843210890740526	0.017837358741413695	8521	9026	A	A	K	G	G
2254_d02	H9N2_PB1	1701	A	major	0.9780909600890692	Q	caA		True	13666.5	567.6666666666666	0.978264162375038	0.9779177578031001	13204	14129	A	A	Q	A	A
2254_d02	H9N2_PB1	1701	C	minor	0.02161849692888025	H	caC	nonsyn	True	13666.5	567.6666666666666	0.02150863374734929	0.02172836011041121	13204	14129	A	A	Q	C	C
2254_d02	H9N2_PB1	1882	C	major	0.6440674899976417	L	Ctg		True	12473.0	628.0	0.6408653033631908	0.6472696766320928	11834	13112	C	C	L	C	C
2254_d02	H9N2_PB1	1882	A	minor	0.35524306753902857	M	Atg	nonsyn	True	12473.0	628.0	0.3582896738211932	0.35219646125686394	11834	13112	C	C	L	A	A
2254_d02	H9N2_PB1	1960	A	major	0.9815625658662784	S	Agc		True	12049.0	654.0	0.9812678865666464	0.9818572451659108	11531	12567	A	A	S	A	A
2254_d02	H9N2_PB1	1960	G	minor	0.018191564414115936	G	Ggc	nonsyn	True	12049.0	654.0	0.018558667938600296	0.017824460889631574	11531	12567	A	A	S	G	G
2234_d04	H9N2_PB1	1882	C	major	0.8103459886218507	L	Ctg		True	1978.5	628.0	0.7760942760942761	0.8445977011494253	1782	2175	C	C	L	C	C
2234_d04	H9N2_PB1	1882	A	minor	0.1885823754789272	M	Atg	nonsyn	True	1978.5	628.0	0.2222222222222222	0.1549425287356322	1782	2175	C	C	L	A	A
1410_d06	H9N2_PB1	2054	A	major	0.9555671341857916	D	gAt		False	4714.0	685.3333333333334	0.9631139188913797	0.9480203494802036	4907	4521	A	A	D	A	A
1410_d06	H9N2_PB1	2054	G	minor	0.03216552044087265	G	gGt	nonsyn	False	4714.0	685.3333333333334	0.0366822906052578	0.027648750276487503	4907	4521	A	A	D	G	G
1970_d08	H9N2_PB1	1882	C	major	0.8207352925568608	L	Ctg		True	311.0	628.0	0.9157088122605364	0.7257617728531855	261	361	C	C	L	C	C
1970_d08	H9N2_PB1	1882	A	minor	0.17787966589189244	M	Atg	nonsyn	True	311.0	628.0	0.0842911877394636	0.2714681440443213	261	361	C	C	L	A	A
1800_d04	H9N2_PB1	234	G	major	0.9047018806034559	E	gaG		True	7958.0	78.66666666666667	0.8999876375324515	0.9094161236744602	8089	7827	G	G	E	G	G
1800_d04	H9N2_PB1	234	T	minor	0.09276355293747757	D	gaT	nonsyn	True	7958.0	78.66666666666667	0.09877611571269626	0.08675099016225885	8089	7827	G	G	E	T	T
1800_d04	H9N2_PB1	637	A	major	0.9875138823037084	T	Aca		False	6561.5	213.0	0.9859240199788104	0.9891037446286064	6607	6516	A	A	T	A	A
1800_d04	H9N2_PB1	637	G	minor	0.012182351567709635	A	Gca	nonsyn	False	6561.5	213.0	0.013621916149538369	0.010742786985880907	6607	6516	A	A	T	G	G
1800_d04	H9N2_PB1	1251	G	major	0.9830443391616338	T	acG		True	6149.5	417.66666666666674	0.9813990461049285	0.9846896322183392	6290	6009	G	G	T	G	G
1800_d04	H9N2_PB1	1251	A	minor	0.016713469805890002	T	acA	syn	True	6149.5	417.66666666666674	0.01828298887122417	0.015143950740555832	6290	6009	G	G	T	A	A
1800_d04	H9N2_PB1	1788	G	major	0.9867966218752487	P	ccG		False	9424.5	596.6666666666666	0.9881893807127452	0.9854038630377524	9737	9112	G	G	P	G	G
1800_d04	H9N2_PB1	1788	A	minor	0.01284040231756297	P	ccA	syn	False	9424.5	596.6666666666666	0.011194413063571941	0.014486391571553996	9737	9112	G	G	P	A	A
1800_d04	H9N2_PB1	1882	C	major	0.7982431308856592	L	Ctg		True	9689.5	628.0	0.8013433747201303	0.7951428870511881	9826	9553	C	C	L	C	C
1800_d04	H9N2_PB1	1882	A	minor	0.20113897337593312	M	Atg	nonsyn	True	9689.5	628.0	0.19794422959495211	0.20433371715691406	9826	9553	C	C	L	A	A
1801_d02	H9N2_PB1	246	T	major	0.9831429642945252	Y	taT		False	5410.5	82.66666666666667	0.9839635715699862	0.982322357019064	5051	5770	T	T	Y	T	T
1801_d02	H9N2_PB1	246	C	minor	0.01630009947066782	Y	taC	syn	False	5410.5	82.66666666666667	0.01544248663630964	0.017157712305025996	5051	5770	T	T	Y	C	C
1801_d02	H9N2_PB1	513	G	major	0.9881239702229764	M	atG		False	4891.5	171.66666666666666	0.9874055415617128	0.98884239888424	4764	5019	G	G	M	G	G
1801_d02	H9N2_PB1	513	A	minor	0.010952774921294043	I	atA	nonsyn	False	4891.5	171.66666666666666	0.011544920235096557	0.010360629607491529	4764	5019	G	G	M	A	A
1801_d02	H9N2_PB1	772	C	major	0.9851317615853488	L	Cta		False	5213.0	258.0	0.985485103132162	0.9847784200385356	5236	5190	C	C	L	C	C
1801_d02	H9N2_PB1	772	A	minor	0.014772745672099637	I	Ata	nonsyn	False	5213.0	258.0	0.014323911382734913	0.015221579961464357	5236	5190	C	C	L	A	A
1801_d02	H9N2_PB1	1701	A	major	0.9718245931598596	Q	caA		True	10736.5	567.6666666666666	0.9739268088276376	0.9697223774920812	10739	10734	A	A	Q	A	A
1801_d02	H9N2_PB1	1701	C	minor	0.02817540684014059	H	caC	nonsyn	True	10736.5	567.6666666666666	0.02607319117236242	0.030277622507918763	10739	10734	A	A	Q	C	C
1801_d02	H9N2_PB1	1882	C	major	0.8383925752046466	L	Ctg		True	10394.0	628.0	0.8290572492202435	0.8477279011890497	9939	10849	C	C	L	C	C
1801_d02	H9N2_PB1	1882	A	minor	0.1612260681947139	M	Atg	nonsyn	True	10394.0	628.0	0.1706409095482443	0.15181122684118353	9939	10849	C	C	L	A	A
1801_d02	H9N2_PB1	2018	C	major	0.9778795420826164	S	tCc		False	11730.0	673.3333333333334	0.9839511966213046	0.971807887543928	10655	12805	C	C	S	C	C
1801_d02	H9N2_PB1	2018	G	minor	0.021159338604497927	C	tGc	nonsyn	False	11730.0	673.3333333333334	0.015297982167996244	0.02702069504099961	10655	12805	C	C	S	G	G
1801_d02	H9N2_PB1	2054	A	major	0.9699423110303352	D	gAt		False	12167.5	685.3333333333334	0.9697297297297296	0.9701548923309408	11100	13235	A	A	D	A	A
1801_d02	H9N2_PB1	2054	G	minor	0.027888294414550555	G	gGt	nonsyn	False	12167.5	685.3333333333334	0.0281981981981982	0.02757839063090291	11100	13235	A	A	D	G	G
1789_d04	H9N2_PB1	965	T	major	0.9862819368162838	I	aTa		False	10124.0	322.3333333333333	0.9870566272557559	0.9855072463768116	8035	12213	T	T	I	T	T
1789_d04	H9N2_PB1	965	C	minor	0.01355266769457357	T	aCa	nonsyn	False	10124.0	322.3333333333333	0.01269446172993155	0.014410873659215591	8035	12213	T	T	I	C	C
1789_d04	H9N2_PB1	1124	A	major	0.9704015958729224	N	aAc		True	9123.0	375.33333333333326	0.9699077359829666	0.9708954557628784	7045	11201	A	A	N	A	A
1789_d04	H9N2_PB1	1124	C	minor	0.02950912638401887	T	aCc	nonsyn	True	9123.0	375.33333333333326	0.03009226401703336	0.028925988751004376	7045	11201	A	A	N	C	C
1789_d04	H9N2_PB1	1509	C	major	0.977238180395862	A	gcC		True	7692.5	503.66666666666674	0.9812677705301892	0.9732085902615352	5979	9406	C	C	A	C	C
1789_d04	H9N2_PB1	1509	T	minor	0.02254140999629542	A	gcT	syn	True	7692.5	503.66666666666674	0.01839772537213581	0.026685094620455027	5979	9406	C	C	A	T	T
1789_d04	H9N2_PB1	1512	C	major	0.9779212953697184	N	aaC		True	7988.5	504.66666666666674	0.9816543289346636	0.9741882618047732	6214	9763	C	C	N	C	C
1789_d04	H9N2_PB1	1512	T	minor	0.021917777691111997	N	aaT	syn	True	7988.5	504.66666666666674	0.018023817186997103	0.02581173819522688	6214	9763	C	C	N	T	T
1789_d04	H9N2_PB1	1881	T	major	0.9869614925639644	P	ccT		False	7786.0	627.6666666666666	0.9889657201706636	0.984957264957265	6797	8775	T	T	P	T	T
1789_d04	H9N2_PB1	1881	C	minor	0.011870864764788555	P	ccC	syn	False	7786.0	627.6666666666666	0.009268795056642637	0.014472934472934473	6797	8775	T	T	P	C	C
1789_d04	H9N2_PB1	1882	C	major	0.8568369680152275	L	Ctg		True	7916.5	628.0	0.8604886511493423	0.8531852848811126	6917	8916	C	C	L	C	C
1789_d04	H9N2_PB1	1882	A	minor	0.1423442240504325	M	Atg	nonsyn	True	7916.5	628.0	0.13821020673702472	0.1464782413638403	6917	8916	C	C	L	A	A
1789_d04	H9N2_PB1	2045	T	major	0.9844480987354876	I	aTt		False	9840.0	682.3333333333334	0.9804254356189184	0.9884707618520568	8838	10842	T	T	I	T	T
1789_d04	H9N2_PB1	2045	C	minor	0.014068112578713468	T	aCt	nonsyn	False	9840.0	682.3333333333334	0.01799049558723693	0.010145729570190002	8838	10842	T	T	I	C	C
1789_d04	H9N2_PB1	2054	A	major	0.9765783529037124	D	gAt		False	9879.0	685.3333333333334	0.9814016783851214	0.9717550274223036	8818	10940	A	A	D	A	A
1789_d04	H9N2_PB1	2054	G	minor	0.02277421577851188	G	gGt	nonsyn	False	9879.0	685.3333333333334	0.017577682014062145	0.02797074954296161	8818	10940	A	A	D	G	G
1412_d08	H9N2_PB1	965	T	major	0.9810909486911968	I	aTa		R2	3989.5	322.3333333333333	0.9871348164031092	0.9750470809792844	3731	4248	T	T	I	T	T
1412_d08	H9N2_PB1	965	C	minor	0.018775038979668996	T	aCa	nonsyn	R2	3989.5	322.3333333333333	0.012597158938622354	0.02495291902071563	3731	4248	T	T	I	C	C
1412_d08	H9N2_PB1	1701	A	major	0.9835585730737868	Q	caA		True	6545.5	567.6666666666666	0.9826860084230228	0.9844311377245508	6411	6680	A	A	Q	A	A
1412_d08	H9N2_PB1	1701	C	minor	0.016291726327410692	H	caC	nonsyn	True	6545.5	567.6666666666666	0.017313991576977068	0.015269461077844309	6411	6680	A	A	Q	C	C
1412_d08	H9N2_PB1	1882	C	major	0.8340474243985314	L	Ctg		True	6960.5	628.0	0.8421539885820091	0.8259408602150538	6481	7440	C	C	L	C	C
1412_d08	H9N2_PB1	1882	A	minor	0.16318484926161336	M	Atg	nonsyn	True	6960.5	628.0	0.15661163400709768	0.16975806451612904	6481	7440	C	C	L	A	A
1412_d08	H9N2_PB1	2054	A	major	0.959684027193754	D	gAt		False	14724.0	685.3333333333334	0.9621541866469936	0.9572138677405146	13555	15893	A	A	D	A	A
1412_d08	H9N2_PB1	2054	G	minor	0.03608716935227313	G	gGt	nonsyn	False	14724.0	685.3333333333334	0.03467355219476208	0.03750078650978418	13555	15893	A	A	D	G	G
2239_d06	H9N2_PB1	1701	C	major	0.9971513994011584	H	caC			8449.5	567.6666666666666	0.9973744292237444	0.9969283695785724	8760	8139	A	A	Q	C	C
2243_d08	H9N2_PB1	1882	A	major	0.9917465112028764	M	Atg			11304.0	628.0	0.9937721718565234	0.9897208505492292	12685	9923	C	C	L	A	A
2243_d08	H9N2_PB1	771	A	major	0.8352031640504989	A	gcA		True	8404.5	257.6666666666667	0.836313477061408	0.8340928510395899	9787	7022	A	A	A	A	A
2243_d08	H9N2_PB1	771	G	minor	0.16462345480814838	A	gcG	syn	True	8404.5	257.6666666666667	0.16348217022580974	0.16576473939048705	9787	7022	A	A	A	G	G
2243_d08	H9N2_PB1	2052	G	major	0.9840592875760792	E	gaG		False	12588.0	684.6666666666666	0.982633133962672	0.9854854411894858	13877	11299	G	G	E	G	G
2243_d08	H9N2_PB1	2052	A	minor	0.011640264446931227	E	gaA	syn	False	12588.0	684.6666666666666	0.012394609785976795	0.010885919107885654	13877	11299	G	G	E	A	A
1968_d02	H9N2_PB1	591	G	major	0.9460260155956504	K	aaG		True	5028.0	197.66666666666663	0.9484060402684564	0.9436459909228442	4768	5288	G	G	K	G	G
1968_d02	H9N2_PB1	591	A	minor	0.05250411848023637	K	aaA	syn	True	5028.0	197.66666666666663	0.05054530201342282	0.05446293494704992	4768	5288	G	G	K	A	A
1968_d02	H9N2_PB1	1882	C	major	0.6942526988407902	L	Ctg		True	6091.5	628.0	0.7045498547918684	0.6839555428897122	5165	7018	C	C	L	C	C
1968_d02	H9N2_PB1	1882	A	minor	0.3044850097812374	M	Atg	nonsyn	True	6091.5	628.0	0.2950629235237173	0.3139070960387575	5165	7018	C	C	L	A	A
1968_d02	H9N2_PB1	2054	A	major	0.9711546269020198	D	gAt		False	11571.5	685.3333333333334	0.9672114506141508	0.9750978031898888	9851	13292	A	A	D	A	A
1968_d02	H9N2_PB1	2054	G	minor	0.02662651616213693	G	gGt	nonsyn	False	11571.5	685.3333333333334	0.03075829864988326	0.02249473367439061	9851	13292	A	A	D	G	G
2243_d06	H9N2_PB1	1882	A	major	0.9986511206571428	M	Atg			16350.0	628.0	0.9983893947841168	0.9989128465301684	16143	16557	C	C	L	A	A
2243_d06	H9N2_PB1	1351	G	major	0.9876474567664468	V	Gtg		False	9920.0	451.0	0.9871079078266166	0.9881870057062768	9851	9989	G	G	V	G	G
2243_d06	H9N2_PB1	1351	A	minor	0.012301786965154108	M	Atg	nonsyn	False	9920.0	451.0	0.01279057963658512	0.011812994293723095	9851	9989	G	G	V	A	A
2243_d06	H9N2_PB1	1425	C	major	0.9767903024989856	I	atC		True	9758.0	475.66666666666674	0.9770992366412212	0.97648136835675	9694	9822	C	C	I	C	C
2243_d06	H9N2_PB1	1425	A	minor	0.023056306946965244	I	atA	syn	True	9758.0	475.66666666666674	0.022797606767072414	0.023315007126858075	9694	9822	C	C	I	A	A
1417_d02	H9N2_PB1	1882	C	major	0.8229271603872244	L	Ctg		True	1292.0	628.0	0.7659744408945687	0.8798798798798799	1252	1332	C	C	L	C	C
1417_d02	H9N2_PB1	1882	A	minor	0.17669746423740032	M	Atg	nonsyn	True	1292.0	628.0	0.2340255591054313	0.11936936936936934	1252	1332	C	C	L	A	A
1417_d02	H9N2_PB1	2054	A	major	0.9310568393858067	D	gAt		False	8376.5	685.3333333333334	0.9327071538857435	0.9294065248858702	7772	8981	A	A	D	A	A
1417_d02	H9N2_PB1	2054	G	minor	0.05850258706505865	G	gGt	nonsyn	False	8376.5	685.3333333333334	0.056098816263510036	0.06090635786660727	7772	8981	A	A	D	G	G
2251_d08	H9N2_PB1	1882	A	major	0.6442528735632184	M	Atg		True	322.5	628.0	0.6333333333333333	0.6551724137931034	210	435	C	C	L	A	A
2251_d08	H9N2_PB1	95	A	major	0.9714380751019324	H	cAt		False	1995.0	32.33333333333333	0.9588846880907372	0.9839914621131272	2116	1874	A	A	H	A	A
2251_d08	H9N2_PB1	95	C	minor	0.027822526141226173	P	cCt	nonsyn	False	1995.0	32.33333333333333	0.04017013232514178	0.015474919957310566	2116	1874	A	A	H	C	C
2251_d08	H9N2_PB1	1882	A	major	0.6442528735632184	M	Atg		True	322.5	628.0	0.6333333333333333	0.6551724137931034	210	435	C	C	L	A	A
2251_d08	H9N2_PB1	1882	C	minor	0.3498357963875205	L	Ctg	nonsyn	True	322.5	628.0	0.35714285714285715	0.3425287356321839	210	435	C	C	L	C	C
2251_d08	H9N2_PB1	2054	A	major	0.9797805115022988	D	gAt		False	1143.5	685.3333333333334	0.9741532976827094	0.9854077253218884	1122	1165	A	A	D	A	A
2251_d08	H9N2_PB1	2054	G	minor	0.019773855699127096	G	gGt	nonsyn	False	1143.5	685.3333333333334	0.024955436720142603	0.014592274678111588	1122	1165	A	A	D	G	G
2251_d08	H9N2_PB1	2157	G	major	0.9808027136164541	V	gtG		R1	2122.5	719.6666666666665	0.9745989304812834	0.9870064967516242	2244	2001	G	G	V	G	G
2251_d08	H9N2_PB1	2157	T	minor	0.017698036008733604	V	gtT	syn	R1	2122.5	719.6666666666665	0.025401069518716585	0.009995002498750623	2244	2001	G	G	V	T	T
1970_d02	H9N2_PB1	348	A	major	0.9561341230205012	Q	caA		True	4711.5	116.66666666666669	0.9591659426585578	0.9531023033824444	4604	4819	A	A	Q	A	A
1970_d02	H9N2_PB1	348	G	minor	0.04299706724882989	Q	caG	syn	True	4711.5	116.66666666666669	0.039096437880104265	0.04689769661755551	4604	4819	A	A	Q	G	G
1970_d02	H9N2_PB1	1701	A	major	0.9681471699147836	Q	caA		True	7078.0	567.6666666666666	0.9672684764255098	0.9690258634040576	7699	6457	A	A	Q	A	A
1970_d02	H9N2_PB1	1701	C	minor	0.03099855704134275	H	caC	nonsyn	True	7078.0	567.6666666666666	0.03195220158462138	0.030044912498064118	7699	6457	A	A	Q	C	C
1970_d02	H9N2_PB1	1882	C	major	0.7649692288125498	L	Ctg		True	8754.0	628.0	0.7506727506727506	0.7792657069523491	8547	8961	C	C	L	C	C
1970_d02	H9N2_PB1	1882	A	minor	0.23446198688917136	M	Atg	nonsyn	True	8754.0	628.0	0.2488592488592489	0.22006472491909385	8547	8961	C	C	L	A	A
1970_d02	H9N2_PB1	2054	A	major	0.9496373989489992	D	gAt		False	16000.0	685.3333333333334	0.944242179072276	0.9550326188257224	14832	17168	A	A	D	A	A
1970_d02	H9N2_PB1	2054	G	minor	0.040257909399188274	G	gGt	nonsyn	False	16000.0	685.3333333333334	0.04807173678532902	0.032444082013047534	14832	17168	A	A	D	G	G
1980_d02	H9N2_PB1	965	C	major	0.7506492171051714	T	aCa		True	7712.0	322.3333333333333	0.9257478632478632	0.5755505709624796	5616	9808	T	T	I	C	C
1980_d02	H9N2_PB1	965	C	major	0.7506492171051714	T	aCa		True	7712.0	322.3333333333333	0.9257478632478632	0.5755505709624796	5616	9808	T	T	I	C	C
1980_d02	H9N2_PB1	965	T	minor	0.2491597939701529	I	aTa	nonsyn	True	7712.0	322.3333333333333	0.07407407407407407	0.4242455138662317	5616	9808	T	T	I	T	T
1980_d02	H9N2_PB1	1592	A	major	0.8431084398538521	K	aAg		True	6956.5	531.3333333333334	0.897642015005359	0.7885748647023452	5598	8315	A	A	K	A	A
1980_d02	H9N2_PB1	1592	C	minor	0.15611512530138652	T	aCg	nonsyn	True	6956.5	531.3333333333334	0.10128617363344053	0.2109440769693325	5598	8315	A	A	K	C	C
2239_d12	H9N2_PB1	1701	C	major	0.9896907216494846	H	caC			155.0	567.6666666666666	0.9793814432989691	1.0	291	19	A	A	Q	C	C
1797_d08	H9N2_PB1	1882	A	major	0.9983304081215374	M	Atg			11763.5	628.0	0.99764881906594	0.9990119971771348	9357	14170	C	C	L	A	A
1797_d08	H9N2_PB1	706	T	major	0.9640479256039896	L	Ttg		True	8322.0	236.0	0.9600284495021336	0.9680674017058456	7030	9614	T	T	L	T	T
1797_d08	H9N2_PB1	706	A	minor	0.03577693566251919	M	Atg	nonsyn	True	8322.0	236.0	0.039829302987197716	0.03172456833784065	7030	9614	T	T	L	A	A
1797_d08	H9N2_PB1	1078	A	major	0.9602232846292288	K	Aag		True	9985.0	360.0	0.955993347831649	0.9644532214268082	7817	12153	A	A	K	A	A
1797_d08	H9N2_PB1	1078	G	minor	0.039648789056328536	E	Gag	nonsyn	True	9985.0	360.0	0.04375079953946527	0.035546778573191815	7817	12153	A	A	K	G	G
1797_d08	H9N2_PB1	2029	A	major	0.9416232799711816	T	Act		True	13432.5	677.0	0.9444646098003628	0.9387819501420006	11020	15845	A	A	T	A	A
1797_d08	H9N2_PB1	2029	C	minor	0.0577120030192673	P	Cct	nonsyn	True	13432.5	677.0	0.05490018148820327	0.060523824550331326	11020	15845	A	A	T	C	C
1912_d10	H9N2_PB1	23	T	major	0.975434410181106	L	cTt		R1	221.5	8.333333333333332	0.9647577092511012	0.9861111111111112	227	216	T	T	L	T	T
1912_d10	H9N2_PB1	23	C	minor	0.024565589818893785	P	cCt	nonsyn	R1	221.5	8.333333333333332	0.03524229074889868	0.013888888888888888	227	216	T	T	L	C	C
1912_d10	H9N2_PB1	53	T	major	0.9749943039416724	I	aTa		False	296.5	18.33333333333333	0.9675324675324676	0.9824561403508772	308	285	T	T	I	T	T
1912_d10	H9N2_PB1	53	C	minor	0.023382319434951008	T	aCa	nonsyn	False	296.5	18.33333333333333	0.02922077922077922	0.017543859649122806	308	285	T	T	I	C	C
1972_d02	H9N2_PB1	1882	C	major	0.7755374043386692	L	Ctg		True	3123.5	628.0	0.6925539083557951	0.8585209003215434	5936	311	C	C	L	C	C
1972_d02	H9N2_PB1	1882	A	minor	0.2236202776020316	M	Atg	nonsyn	True	3123.5	628.0	0.3057614555256065	0.1414790996784566	5936	311	C	C	L	A	A
1409_d06	H9N2_PB1	1882	A	major	0.9156211156366147	M	Atg		True	7787.0	628.0	0.9049730377471541	0.9262691935260756	8345	7229	C	C	L	A	A
1409_d06	H9N2_PB1	1882	A	major	0.9156211156366147	M	Atg		True	7787.0	628.0	0.9049730377471541	0.9262691935260756	8345	7229	C	C	L	A	A
1409_d06	H9N2_PB1	1882	C	minor	0.08412072040905079	L	Ctg	nonsyn	True	7787.0	628.0	0.09478729778310366	0.07345414303499792	8345	7229	C	C	L	C	C
1913_d06	H9N2_PB1	36	G	major	0.9738470746871102	V	gtG		False	3305.0	12.666666666666664	0.9603698811096432	0.9873242682645772	2271	4339	G	G	V	G	G
1913_d06	H9N2_PB1	36	A	minor	0.020753675535974757	V	gtA	syn	False	3305.0	12.666666666666664	0.029062087186261562	0.012445263885687943	2271	4339	G	G	V	A	A
2254_d08	H9N2_PB1	69	T	major	0.9681074968058292	P	ccT		False	1080.5	23.66666666666667	0.9685279187817258	0.967687074829932	985	1176	T	T	P	T	T
2254_d08	H9N2_PB1	69	G	minor	0.02045175938395663	P	ccG	syn	False	1080.5	23.66666666666667	0.016243654822335026	0.02465986394557823	985	1176	T	T	P	G	G
2254_d08	H9N2_PB1	1882	C	major	0.7851004260499087	L	Ctg		True	811.5	628.0	0.7547169811320755	0.8154838709677419	848	775	C	C	L	C	C
2254_d08	H9N2_PB1	1882	A	minor	0.21430995130858188	M	Atg	nonsyn	True	811.5	628.0	0.24410377358490565	0.18451612903225809	848	775	C	C	L	A	A
1984_d04	H9N2_PB1	1125	C	major	0.9790593632911616	N	aaC		True	4571.5	375.66666666666674	0.9765701269118126	0.9815485996705108	3073	6070	C	C	N	C	C
1984_d04	H9N2_PB1	1125	A	minor	0.02085826438593886	K	aaA	nonsyn	True	4571.5	375.66666666666674	0.02342987308818744	0.01828665568369028	3073	6070	C	C	N	A	A
1984_d04	H9N2_PB1	1773	T	major	0.9749826384050352	V	gtT		True	5726.5	591.6666666666666	0.9729906338488348	0.9769746429612358	4591	6862	T	T	V	T	T
1984_d04	H9N2_PB1	1773	C	minor	0.024726679072083615	V	gtC	syn	True	5726.5	591.6666666666666	0.0265737312132433	0.02287962693092393	4591	6862	T	T	V	C	C
1984_d04	H9N2_PB1	1882	C	major	0.7460277093410643	L	Ctg		True	6689.0	628.0	0.7743094967839577	0.7177459218981709	5286	8092	C	C	L	C	C
1984_d04	H9N2_PB1	1882	A	minor	0.25248172314261885	M	Atg	nonsyn	True	6689.0	628.0	0.22493378736284525	0.2800296589223925	5286	8092	C	C	L	A	A
1984_d04	H9N2_PB1	1918	G	major	0.9890781684334468	V	Gtc		False	6437.5	640.0	0.989591516103692	0.9885648207632018	5092	7783	G	G	V	G	G
1984_d04	H9N2_PB1	1918	A	minor	0.010173895025101036	I	Atc	nonsyn	False	6437.5	640.0	0.009426551453260016	0.010921238596942051	5092	7783	G	G	V	A	A
1801_d04	H9N2_PB1	345	G	major	0.9622855434161168	Q	caG		True	4552.5	115.66666666666669	0.9588382783117426	0.9657328085204908	4786	4319	G	G	Q	G	G
1801_d04	H9N2_PB1	345	A	minor	0.03750551383419669	Q	caA	syn	True	4552.5	115.66666666666669	0.04074383618888425	0.034267191479509136	4786	4319	G	G	Q	A	A
1801_d04	H9N2_PB1	438	C	major	0.9865505743805594	T	acC		R2	4169.5	146.66666666666666	0.9881460407776196	0.9849551079834992	4218	4121	C	C	T	C	C
1801_d04	H9N2_PB1	438	T	minor	0.01297526725054535	T	acT	syn	R2	4169.5	146.66666666666666	0.010905642484589851	0.01504489201650085	4218	4121	C	C	T	T	T
1801_d04	H9N2_PB1	513	G	major	0.9719174997026064	M	atG		True	4738.5	171.66666666666666	0.9726708074534162	0.9711641919517968	4830	4647	G	G	M	G	G
1801_d04	H9N2_PB1	513	A	minor	0.02713859338890916	I	atA	nonsyn	True	4738.5	171.66666666666666	0.02608695652173913	0.028190230256079182	4830	4647	G	G	M	A	A
1801_d04	H9N2_PB1	528	G	major	0.986852804735434	K	aaG		False	4746.0	176.66666666666663	0.9857408555486672	0.9879647539222008	4839	4653	G	G	K	G	G
1801_d04	H9N2_PB1	528	T	minor	0.012622298754918031	N	aaT	nonsyn	False	4746.0	176.66666666666663	0.013639181649101054	0.01160541586073501	4839	4653	G	G	K	T	T
1801_d04	H9N2_PB1	888	A	major	0.9878937683398824	T	acA		False	5652.5	296.6666666666667	0.9859353023909986	0.9898522342887662	5688	5617	A	A	T	A	A
1801_d04	H9N2_PB1	888	G	minor	0.012106231660117579	T	acG	syn	False	5652.5	296.6666666666667	0.014064697609001406	0.010147765711233755	5688	5617	A	A	T	G	G
1801_d04	H9N2_PB1	1563	T	major	0.9867777994759772	A	gcT		False	5181.5	521.6666666666666	0.983710915558884	0.9898446833930704	5341	5022	T	T	A	T	T
1801_d04	H9N2_PB1	1563	C	minor	0.01284773881273268	A	gcC	syn	False	5181.5	521.6666666666666	0.015540161018535855	0.01015531660692951	5341	5022	T	T	A	C	C
1801_d04	H9N2_PB1	1588	A	major	0.979698989220154	I	Ata		True	5796.0	530.0	0.9805987623348386	0.9787992161054696	5979	5613	A	A	I	A	A
1801_d04	H9N2_PB1	1588	G	minor	0.020128305831500583	V	Gta	nonsyn	True	5796.0	530.0	0.0192339856163238	0.02102262604667736	5979	5613	A	A	I	G	G
1801_d04	H9N2_PB1	1604	T	major	0.9885796770084742	I	aTa		False	5729.0	535.3333333333334	0.9880932131314848	0.9890661408854632	5879	5579	T	T	I	T	T
1801_d04	H9N2_PB1	1604	C	minor	0.011335274513893604	T	aCa	nonsyn	False	5729.0	535.3333333333334	0.011736689913250551	0.010933859114536657	5879	5579	T	T	I	C	C
1801_d04	H9N2_PB1	1882	C	major	0.8065416395566165	L	Ctg		True	7555.0	628.0	0.8100831463639963	0.8030001327492367	7577	7533	C	C	L	C	C
1801_d04	H9N2_PB1	1882	A	minor	0.19286214519998332	M	Atg	nonsyn	True	7555.0	628.0	0.18952091856935466	0.196203371830612	7577	7533	C	C	L	A	A
1801_d04	H9N2_PB1	2054	A	major	0.9758403161392202	D	gAt		False	9594.5	685.3333333333334	0.9720990591543204	0.97958157312412	9247	9942	A	A	D	A	A
1801_d04	H9N2_PB1	2054	G	minor	0.02262940671771695	G	gGt	nonsyn	False	9594.5	685.3333333333334	0.025846220395804045	0.019412593039629854	9247	9942	A	A	D	G	G
1973_d02	H9N2_PB1	732	C	major	0.9762804511646432	P	ccC		True	6532.0	244.66666666666663	0.9763543320981118	0.9762065702311749	5667	7397	C	C	P	C	C
1973_d02	H9N2_PB1	732	T	minor	0.023381573980685848	P	ccT	syn	True	6532.0	244.66666666666663	0.023645667901888125	0.023117480059483574	5667	7397	C	C	P	T	T
1973_d02	H9N2_PB1	735	A	major	0.9785391166640368	G	ggA		True	6769.0	245.66666666666663	0.9793409595355984	0.977737273792475	5857	7681	A	A	G	A	A
1973_d02	H9N2_PB1	735	G	minor	0.02131041970949473	G	ggG	syn	True	6769.0	245.66666666666663	0.020488304592794947	0.02213253482619451	5857	7681	A	A	G	G	G
1973_d02	H9N2_PB1	1295	C	major	0.8727587175510472	T	aCc		True	7170.5	432.33333333333326	0.8778437190900099	0.8676737160120845	6066	8275	C	C	T	C	C
1973_d02	H9N2_PB1	1295	T	minor	0.1268787446846023	I	aTc	nonsyn	True	7170.5	432.33333333333326	0.1221562809099901	0.1316012084592145	6066	8275	C	C	T	T	T
1973_d02	H9N2_PB1	1701	A	major	0.983052609171768	Q	caA		R2	10493.5	567.6666666666666	0.9861394649188784	0.9799657534246576	9307	11680	A	A	Q	A	A
1973_d02	H9N2_PB1	1701	C	minor	0.016786221815660918	H	caC	nonsyn	R2	10493.5	567.6666666666666	0.01353819705597937	0.02003424657534247	9307	11680	A	A	Q	C	C
1973_d02	H9N2_PB1	1882	C	major	0.6810164508312622	L	Ctg		True	10641.5	628.0	0.6727673649393605	0.6892655367231638	9070	12213	C	C	L	C	C
1973_d02	H9N2_PB1	1882	A	minor	0.31709058731586376	M	Atg	nonsyn	True	10641.5	628.0	0.3252480705622933	0.3089331040694342	9070	12213	C	C	L	A	A
1973_d02	H9N2_PB1	2054	A	major	0.9658676952118398	D	gAt		False	15548.0	685.3333333333334	0.9678373116030864	0.9638980788205932	13867	17229	A	A	D	A	A
1973_d02	H9N2_PB1	2054	G	minor	0.03125130812986968	G	gGt	nonsyn	False	15548.0	685.3333333333334	0.029999278863488858	0.032503337396250505	13867	17229	A	A	D	G	G
2232_d06	H9N2_PB1	260	G	major	0.9861824446619468	C	tGt		False	21259.5	87.33333333333331	0.9863860768962248	0.9859788124276684	20053	22466	G	G	C	G	G
2232_d06	H9N2_PB1	260	A	minor	0.013401712826806168	Y	tAt	nonsyn	False	21259.5	87.33333333333331	0.012915773201017305	0.013887652452595031	20053	22466	G	G	C	A	A
2232_d06	H9N2_PB1	298	C	major	0.9781850352441528	P	Cca		R2	11207.0	100.0	0.9783413049363776	0.978028765551928	11081	11333	C	C	P	C	C
2232_d06	H9N2_PB1	298	A	minor	0.020874420203767653	T	Aca	nonsyn	R2	11207.0	100.0	0.02039527118491111	0.0213535692226242	11081	11333	C	C	P	A	A
2232_d06	H9N2_PB1	1479	A	major	0.9866144627462636	T	acA		False	9850.0	493.66666666666674	0.9870321560358459	0.9861967694566812	9485	10215	A	A	T	A	A
2232_d06	H9N2_PB1	1479	C	minor	0.01302783512416622	T	acC	syn	False	9850.0	493.66666666666674	0.012546125461254613	0.013509544787077828	9485	10215	A	A	T	C	C
2232_d06	H9N2_PB1	1882	C	major	0.609828011481737	L	Ctg		True	13831.0	628.0	0.6115020809685963	0.6081539419948778	13215	14447	C	C	L	C	C
2232_d06	H9N2_PB1	1882	A	minor	0.3893123274627488	M	Atg	nonsyn	True	13831.0	628.0	0.3878168747635263	0.3908077801619713	13215	14447	C	C	L	A	A
1797_d04	H9N2_PB1	1882	A	major	0.9883589583414732	M	Atg		R2	12686.5	628.0	0.991976464295266	0.9847414523876802	11217	14156	C	C	L	A	A
1789_d02	H9N2_PB1	965	T	major	0.9800255933876424	I	aTa		True	13096.5	322.3333333333333	0.9799669018378192	0.9800842849374659	11481	14712	T	T	I	T	T
1789_d02	H9N2_PB1	965	C	minor	0.01965469795973289	T	aCa	nonsyn	True	13096.5	322.3333333333333	0.019597596028220542	0.019711799891245243	11481	14712	T	T	I	C	C
1789_d02	H9N2_PB1	1509	C	major	0.964022463451904	A	gcC		True	10009.0	503.66666666666674	0.9628137232327884	0.96523120367102	8686	11332	C	C	A	C	C
1789_d02	H9N2_PB1	1509	T	minor	0.0357031581264169	A	gcT	syn	True	10009.0	503.66666666666674	0.0367257655998158	0.034680550653018005	8686	11332	C	C	A	T	T
1789_d02	H9N2_PB1	1512	C	major	0.9646503321332064	N	aaC		True	10327.5	504.66666666666674	0.9635003906686014	0.9658002735978112	8959	11696	C	C	N	C	C
1789_d02	H9N2_PB1	1512	T	minor	0.03523804826639186	N	aaT	syn	True	10327.5	504.66666666666674	0.03627637013059493	0.03419972640218878	8959	11696	C	C	N	T	T
1789_d02	H9N2_PB1	1701	A	major	0.979132935710137	Q	caA		True	12032.0	567.6666666666666	0.979074074074074	0.9791917973462002	10800	13264	A	A	Q	A	A
1789_d02	H9N2_PB1	1701	C	minor	0.020539695304472142	H	caC	nonsyn	True	12032.0	567.6666666666666	0.020648148148148148	0.02043124246079614	10800	13264	A	A	Q	C	C
1789_d02	H9N2_PB1	1882	C	major	0.8115519594000582	L	Ctg		True	10924.0	628.0	0.8132517838939858	0.8098521349061306	9810	12038	C	C	L	C	C
1789_d02	H9N2_PB1	1882	A	minor	0.18804592456880093	M	Atg	nonsyn	True	10924.0	628.0	0.1864424057084608	0.18964944342914106	9810	12038	C	C	L	A	A
1789_d02	H9N2_PB1	2054	A	major	0.9814762554762924	D	gAt		False	11935.0	685.3333333333334	0.9850553505535056	0.9778971603990791	10840	13030	A	A	D	A	A
1789_d02	H9N2_PB1	2054	G	minor	0.01634267925564904	G	gGt	nonsyn	False	11935.0	685.3333333333334	0.013191881918819188	0.01949347659247889	10840	13030	A	A	D	G	G
1981_d10	H9N2_PB1	444	G	major	0.905246789631202	E	gaG		True	1446.5	148.66666666666666	0.921830985915493	0.8886625933469111	1420	1473	A	G	E	G	G
1981_d10	H9N2_PB1	444	A	minor	0.09440109769274163	E	gaA	syn	True	1446.5	148.66666666666666	0.07746478873239436	0.11133740665308893	1420	1473	A	G	E	A	A
1981_d10	H9N2_PB1	736	A	major	0.8313793295933463	M	Atg		True	1338.5	246.0	0.8575734740015072	0.8051851851851852	1327	1350	A	A	M	A	A
1981_d10	H9N2_PB1	736	G	minor	0.16824388065533508	V	Gtg	nonsyn	True	1338.5	246.0	0.14167294649585532	0.1948148148148148	1327	1350	A	A	M	G	G
1981_d10	H9N2_PB1	2029	A	major	0.9641824675999122	T	Act		True	5330.5	677.0	0.9694608256107836	0.9589041095890408	4748	5913	A	A	T	A	A
1981_d10	H9N2_PB1	2029	C	minor	0.034255533514534184	P	Cct	nonsyn	True	5330.5	677.0	0.02927548441449031	0.03923558261457805	4748	5913	A	A	T	C	C
1801_d06	H9N2_PB1	2018	C	major	0.9835346215780998	S	tCc		False	273.0	673.3333333333334	0.9851851851851852	0.9818840579710144	270	276	C	C	S	C	C
1801_d06	H9N2_PB1	2018	G	minor	0.014653784219001613	C	tGc	nonsyn	False	273.0	673.3333333333334	0.014814814814814815	0.014492753623188406	270	276	C	C	S	G	G
1801_d06	H9N2_PB1	2054	A	major	0.9759841613699304	D	gAt		False	355.0	685.3333333333334	0.963172804532578	0.9887955182072832	353	357	A	A	D	A	A
1801_d06	H9N2_PB1	2054	G	minor	0.022615278405979957	G	gGt	nonsyn	False	355.0	685.3333333333334	0.036827195467422094	0.008403361344537815	353	357	A	A	D	G	G
1410_d04	H9N2_PB1	779	G	major	0.9705572016930712	R	aGg		R2	1542.5	260.3333333333333	0.9844236760124612	0.9566907273736812	1284	1801	G	G	R	G	G
1410_d04	H9N2_PB1	779	A	minor	0.029165174764452424	K	aAg	nonsyn	R2	1542.5	260.3333333333333	0.01557632398753894	0.04275402554136591	1284	1801	G	G	R	A	A
1410_d04	H9N2_PB1	1882	C	major	0.8085748363240559	L	Ctg		True	5083.5	628.0	0.7939322301024428	0.8232174425456689	5076	5091	C	C	L	C	C
1410_d04	H9N2_PB1	1882	A	minor	0.18965240425671226	M	Atg	nonsyn	True	5083.5	628.0	0.20271867612293146	0.17658613239049306	5076	5091	C	C	L	A	A
1410_d04	H9N2_PB1	2054	A	major	0.9745227721172154	D	gAt		False	12060.0	685.3333333333334	0.9728478023973848	0.976197741837046	11012	13108	A	A	D	A	A
1410_d04	H9N2_PB1	2054	G	minor	0.0188984752229127	G	gGt	nonsyn	False	12060.0	685.3333333333334	0.022157646204140936	0.015639304241684467	11012	13108	A	A	D	G	G
2254_d06	H9N2_PB1	372	A	major	0.9641084573946008	Q	caA		True	2871.5	124.66666666666669	0.9639530174159578	0.9642638973732436	2469	3274	A	A	Q	A	A
2254_d06	H9N2_PB1	372	G	minor	0.035891542605399195	Q	caG	syn	True	2871.5	124.66666666666669	0.036046982584042125	0.035736102626756264	2469	3274	A	A	Q	G	G
2254_d06	H9N2_PB1	377	G	major	0.951405064846091	R	cGc		True	2884.0	126.33333333333331	0.9550695825049702	0.9477405471872118	2515	3253	G	G	R	G	G
2254_d06	H9N2_PB1	377	A	minor	0.048088719450893776	H	cAc	nonsyn	True	2884.0	126.33333333333331	0.044532803180914515	0.051644635720873036	2515	3253	G	G	R	A	A
2254_d06	H9N2_PB1	1374	A	major	0.9770015038924276	G	ggA		True	3173.0	458.66666666666674	0.972753007784855	0.98125	2826	3520	A	A	G	A	A
2254_d06	H9N2_PB1	1374	G	minor	0.022856450653027084	G	ggG	syn	True	3173.0	458.66666666666674	0.02724699221514508	0.018465909090909092	2826	3520	A	A	G	G	G
2254_d06	H9N2_PB1	1378	C	major	0.9881918860043679	Q	Caa		False	3202.5	460.0	0.9886845827439888	0.9876991892647472	2828	3577	C	C	Q	C	C
2254_d06	H9N2_PB1	1378	A	minor	0.01149152866083365	K	Aaa	nonsyn	False	3202.5	460.0	0.010961810466760962	0.012021246854906343	2828	3577	C	C	Q	A	A
2254_d06	H9N2_PB1	1701	A	major	0.9884582209956814	Q	caA		False	7240.0	567.6666666666666	0.9875112849834486	0.9894051570079142	6646	7834	A	A	Q	A	A
2254_d06	H9N2_PB1	1701	C	minor	0.011350305938196513	H	caC	nonsyn	False	7240.0	567.6666666666666	0.01248871501655131	0.010211896859841715	6646	7834	A	A	Q	C	C
2254_d06	H9N2_PB1	1882	C	major	0.7157973848333368	L	Ctg		True	7690.5	628.0	0.7260254188330445	0.7055693508336289	6924	8457	C	C	L	C	C
2254_d06	H9N2_PB1	1882	A	minor	0.283651094362776	M	Atg	nonsyn	True	7690.5	628.0	0.27310803004043904	0.2941941586851129	6924	8457	C	C	L	A	A
2254_d06	H9N2_PB1	1949	G	major	0.9817659466896528	G	gGt		False	7949.0	650.3333333333334	0.9803571428571428	0.983174750522163	7280	8618	G	G	G	G	G
2254_d06	H9N2_PB1	1949	A	minor	0.01795932803562184	D	gAt	nonsyn	False	7949.0	650.3333333333334	0.0190934065934066	0.016825249477837086	7280	8618	G	G	G	A	A
2254_d06	H9N2_PB1	2054	A	major	0.9721094890969312	D	gAt		False	14780.5	685.3333333333334	0.975637636636422	0.9685813415574402	13997	15564	A	A	D	A	A
2254_d06	H9N2_PB1	2054	G	minor	0.024373237853020858	G	gGt	nonsyn	False	14780.5	685.3333333333334	0.02086161320282917	0.02788486250321254	13997	15564	A	A	D	G	G
1984_d02	H9N2_PB1	197	T	major	0.9814324819663496	L	cTc		False	7977.0	66.33333333333333	0.9849191542288556	0.9779458097038436	6432	9522	T	T	L	T	T
1984_d02	H9N2_PB1	197	C	minor	0.015198111521786153	P	cCc	nonsyn	False	7977.0	66.33333333333333	0.012437810945273629	0.017958412098298678	6432	9522	T	T	L	C	C
1984_d02	H9N2_PB1	1378	C	major	0.9833675779380322	Q	Caa		False	2603.5	460.0	0.984747378455672	0.9819877774203924	2098	3109	C	C	Q	C	C
1984_d02	H9N2_PB1	1378	A	minor	0.01511333834763062	K	Aaa	nonsyn	False	2603.5	460.0	0.013822688274547187	0.016403988420714055	2098	3109	C	C	Q	A	A
1984_d02	H9N2_PB1	1701	A	major	0.9831867810647154	Q	caA		R2	7922.0	567.6666666666666	0.9898364300460536	0.9765371320833772	6297	9547	A	A	Q	A	A
1984_d02	H9N2_PB1	1701	C	minor	0.01636720873382223	H	caC	nonsyn	R2	7922.0	567.6666666666666	0.010004764173415913	0.02272965329422856	6297	9547	A	A	Q	C	C
1984_d02	H9N2_PB1	1882	C	major	0.7349698256656535	L	Ctg		True	8497.5	628.0	0.7047794682649454	0.7651601830663616	6507	10488	C	C	L	C	C
1984_d02	H9N2_PB1	1882	A	minor	0.2643969449904152	M	Atg	nonsyn	True	8497.5	628.0	0.2941447671738128	0.23464912280701755	6507	10488	C	C	L	A	A
1984_d02	H9N2_PB1	2054	A	major	0.9576087124504138	D	gAt		False	16672.5	685.3333333333334	0.9567479191438764	0.9584695057569512	13456	19889	A	A	D	A	A
1984_d02	H9N2_PB1	2054	G	minor	0.033160209645099865	G	gGt	nonsyn	False	16672.5	685.3333333333334	0.03373959571938169	0.03258082357081804	13456	19889	A	A	D	G	G
F17_HK1073	H9N2_PB1	888	A	major	0.9799501968238142	T	acA		R1	1360.0	296.6666666666667	0.972338204592902	0.9875621890547264	1916	804	A	A	T	A	A
F17_HK1073	H9N2_PB1	888	G	minor	0.02004980317618588	T	acG	syn	R1	1360.0	296.6666666666667	0.02766179540709812	0.012437810945273629	1916	804	A	A	T	G	G
F17_HK1073	H9N2_PB1	965	T	major	0.9817504681517092	I	aTa		False	1337.0	322.3333333333333	0.9824198552223372	0.9810810810810808	1934	740	T	T	I	T	T
F17_HK1073	H9N2_PB1	965	C	minor	0.017473937225746947	T	aCa	nonsyn	False	1337.0	322.3333333333333	0.016028955532574975	0.01891891891891892	1934	740	T	T	I	C	C
F17_HK1073	H9N2_PB1	1375	A	major	0.9754769276705678	I	Ata		False	1177.0	459.0	0.9734257654534952	0.9775280898876404	1731	623	A	A	I	A	A
F17_HK1073	H9N2_PB1	1375	G	minor	0.02285395298461721	V	Gta	nonsyn	False	1177.0	459.0	0.02484113229347198	0.02086677367576244	1731	623	A	A	I	G	G
F17_HK1073	H9N2_PB1	1376	T	major	0.9752996139309666	I	aTa		False	1210.5	459.33333333333326	0.974258533855624	0.9763406940063092	1787	634	T	T	I	T	T
F17_HK1073	H9N2_PB1	1376	C	minor	0.02335214544581529	T	aCa	nonsyn	False	1210.5	459.33333333333326	0.024622271964185788	0.0220820189274448	1787	634	T	T	I	C	C
F17_HK1073	H9N2_PB1	1378	C	major	0.96634461102698	Q	Caa		True	1210.0	460.0	0.9658645775041972	0.9668246445497628	1787	633	C	C	Q	C	C
F17_HK1073	H9N2_PB1	1378	A	minor	0.032305902467443026	K	Aaa	nonsyn	True	1210.0	460.0	0.03301622831561276	0.0315955766192733	1787	633	C	C	Q	A	A
F17_HK1073	H9N2_PB1	1701	A	major	0.9728377587766952	Q	caA		True	6486.5	567.6666666666666	0.9714487134296792	0.9742268041237112	8511	4462	A	A	Q	A	A
F17_HK1073	H9N2_PB1	1701	C	minor	0.026991436346698428	H	caC	nonsyn	True	6486.5	567.6666666666666	0.028433791563858536	0.02554908112953832	8511	4462	A	A	Q	C	C
F17_HK1073	H9N2_PB1	1882	C	major	0.8173661077665382	L	Ctg		True	7696.5	628.0	0.8132759800567015	0.8214562354763749	10229	5164	C	C	L	C	C
F17_HK1073	H9N2_PB1	1882	A	minor	0.18209901656406025	M	Atg	nonsyn	True	7696.5	628.0	0.1862352136083684	0.17796281951975212	10229	5164	C	C	L	A	A
1414_d06	H9N2_PB1	1882	A	major	0.9975417642884608	M	Atg			11007.0	628.0	0.9959219858156028	0.9991615427613192	11280	10734	C	C	L	A	A
1414_d06	H9N2_PB1	505	G	major	0.9517581093328966	D	Gac		True	8946.5	169.0	0.9530468510768604	0.9504693675889327	9797	8096	G	G	D	G	G
1414_d06	H9N2_PB1	505	A	minor	0.048241890667103465	N	Aac	nonsyn	True	8946.5	169.0	0.04695314892313974	0.04953063241106719	9797	8096	G	G	D	A	A
1414_d06	H9N2_PB1	905	T	major	0.8088110768488052	V	gTt		True	9091.5	302.3333333333333	0.8244175582441756	0.7932045954534344	10001	8182	T	T	V	T	T
1414_d06	H9N2_PB1	905	C	minor	0.1905334093821124	A	gCt	nonsyn	True	9091.5	302.3333333333333	0.17488251174882513	0.20618430701539966	10001	8182	T	T	V	C	C
1414_d06	H9N2_PB1	906	T	major	0.8147539105463075	V	gtT		True	9332.5	302.6666666666667	0.8307258769798853	0.7987819441127298	10291	8374	T	T	V	T	T
1414_d06	H9N2_PB1	906	C	minor	0.1851266722098424	V	gtC	syn	True	9332.5	302.6666666666667	0.16927412302011466	0.20097922139957008	10291	8374	T	T	V	C	C
1414_d06	H9N2_PB1	1570	A	major	0.9880184249266906	S	Agc		False	8782.5	524.0	0.9874841106873959	0.9885527391659852	10227	7338	A	A	S	A	A
1414_d06	H9N2_PB1	1570	G	minor	0.011864546423336621	G	Ggc	nonsyn	False	8782.5	524.0	0.012418108927349174	0.011310983919324068	10227	7338	A	A	S	G	G
1409_d08	H9N2_PB1	1882	A	major	0.9985426686187788	M	Atg			14231.5	628.0	0.9987607618053744	0.9983245754321832	15332	13131	C	C	L	A	A
1409_d08	H9N2_PB1	905	T	major	0.8808273660341329	V	gTt		True	12960.5	302.3333333333333	0.8792964554242749	0.8823582766439909	14896	11025	T	T	V	T	T
1409_d08	H9N2_PB1	905	C	minor	0.11869912877431675	A	gCt	nonsyn	True	12960.5	302.3333333333333	0.12030075187969926	0.11709750566893425	14896	11025	T	T	V	C	C
1409_d08	H9N2_PB1	906	T	major	0.8845187394129993	V	gtT		True	13319.0	302.6666666666667	0.8833409283249788	0.8856965505010198	15361	11277	T	T	V	T	T
1409_d08	H9N2_PB1	906	C	minor	0.11530672269705568	V	gtC	syn	True	13319.0	302.6666666666667	0.11639867196146085	0.11421477343265052	15361	11277	T	T	V	C	C
1800_d06	H9N2_PB1	234	G	major	0.9814902606583829	E	gaG		False	7655.0	78.66666666666667	0.9827586206896552	0.9802219006271105	7018	8292	G	G	E	G	G
1800_d06	H9N2_PB1	234	T	minor	0.01688185311370101	D	gaT	nonsyn	False	7655.0	78.66666666666667	0.01567398119122257	0.01808972503617945	7018	8292	G	G	E	T	T
1800_d06	H9N2_PB1	738	G	major	0.9224053393078944	M	atG		True	5755.5	246.66666666666663	0.9254851702673014	0.9193255083484874	5462	6049	G	G	M	G	G
1800_d06	H9N2_PB1	738	A	minor	0.07759466069210565	I	atA	nonsyn	True	5755.5	246.66666666666663	0.07451482973269864	0.08067449165151265	5462	6049	G	G	M	A	A
1800_d06	H9N2_PB1	1604	T	major	0.98749983780606	I	aTa		False	7084.5	535.3333333333334	0.9889298892988928	0.9860697863132272	6775	7394	T	T	I	T	T
1800_d06	H9N2_PB1	1604	C	minor	0.012149693528312076	T	aCa	nonsyn	False	7084.5	535.3333333333334	0.010774907749077493	0.013524479307546659	6775	7394	T	T	I	C	C
1800_d06	H9N2_PB1	1882	C	major	0.7337548055301707	L	Ctg		True	8744.5	628.0	0.7245076040887559	0.7430020069715855	8022	9467	C	C	L	C	C
1800_d06	H9N2_PB1	1882	A	minor	0.2651032716436265	M	Atg	nonsyn	True	8744.5	628.0	0.2743704811767639	0.2558360621104891	8022	9467	C	C	L	A	A
1800_d06	H9N2_PB1	1939	C	major	0.9807589689084584	P	Cca		True	8474.5	647.0	0.983203125	0.9783148128169166	7680	9269	C	C	P	C	C
1800_d06	H9N2_PB1	1939	T	minor	0.018699737251411518	S	Tca	nonsyn	True	8474.5	647.0	0.016145833333333342	0.021253641169489697	7680	9269	C	C	P	T	T
1800_d06	H9N2_PB1	2091	G	major	0.9690599315766826	E	gaG		True	16750.0	697.6666666666665	0.9670526517817158	0.9710672113716492	15631	17869	G	G	E	G	G
1800_d06	H9N2_PB1	2091	T	minor	0.030204413593153814	D	gaT	nonsyn	True	16750.0	697.6666666666665	0.031923741283347185	0.028485085902960436	15631	17869	G	G	E	T	T
2232_d02	H9N2_PB1	1882	C	major	0.7588455981776481	L	Ctg		True	3128.5	628.0	0.9708121827411168	0.5468790136141793	2364	3893	C	C	L	C	C
2232_d02	H9N2_PB1	1882	A	minor	0.240391448402117	M	Atg	nonsyn	True	3128.5	628.0	0.027918781725888325	0.4528641150783457	2364	3893	C	C	L	A	A
1414_d04	H9N2_PB1	2054	A	major	0.977147116548136	D	gAt		False	5716.5	685.3333333333334	0.9841840402588066	0.9701101928374656	4173	7260	A	A	D	A	A
1414_d04	H9N2_PB1	2054	G	minor	0.013003408372992062	G	gGt	nonsyn	False	5716.5	685.3333333333334	0.010304337407141146	0.015702479338842976	4173	7260	A	A	D	G	G
1977_d02	H9N2_PB1	222	T	major	0.9851251722881288	P	ccT		False	6269.5	74.66666666666667	0.9829126822385954	0.9873376623376624	6379	6160	T	T	P	T	T
1977_d02	H9N2_PB1	222	C	minor	0.010354096640152449	P	ccC	syn	False	6269.5	74.66666666666667	0.01113027120238282	0.009577922077922078	6379	6160	T	T	P	C	C
1977_d02	H9N2_PB1	1701	A	major	0.980155051036838	Q	caA		True	7182.0	567.6666666666666	0.980462300495322	0.9798478015783539	7268	7096	A	A	Q	A	A
1977_d02	H9N2_PB1	1701	C	minor	0.019497640348977684	H	caC	nonsyn	True	7182.0	567.6666666666666	0.01912493120528344	0.019870349492671927	7268	7096	A	A	Q	C	C
1977_d02	H9N2_PB1	1882	C	major	0.7067709547388197	L	Ctg		True	8015.5	628.0	0.7182483626557082	0.6952935468219311	7787	8244	C	C	L	C	C
1977_d02	H9N2_PB1	1882	A	minor	0.2927795782006949	M	Atg	nonsyn	True	8015.5	628.0	0.2808527032233209	0.3047064531780689	7787	8244	C	C	L	A	A
1977_d02	H9N2_PB1	2054	A	major	0.9719414347158836	D	gAt		False	13867.0	685.3333333333334	0.9706582686842308	0.9732246007475364	13019	14715	A	A	D	A	A
1977_d02	H9N2_PB1	2054	G	minor	0.022312082784885064	G	gGt	nonsyn	False	13867.0	685.3333333333334	0.023964974268376987	0.020659191301393137	13019	14715	A	A	D	G	G
2253_d04	H9N2_PB1	237	G	major	0.9746406548465634	P	ccG		R2	4621.0	79.66666666666667	0.9760252365930601	0.9732560731000668	4755	4487	G	G	P	G	G
2253_d04	H9N2_PB1	237	A	minor	0.023756935856523945	P	ccA	syn	R2	4621.0	79.66666666666667	0.02166140904311252	0.025852462669935367	4755	4487	G	G	P	A	A
2253_d04	H9N2_PB1	444	G	major	0.9557678186501184	E	gaG		True	2508.5	148.66666666666666	0.9555390885513152	0.9559965487489216	2699	2318	A	G	E	G	G
2253_d04	H9N2_PB1	444	A	minor	0.0422273963993311	E	gaA	syn	True	2508.5	148.66666666666666	0.04260837347165617	0.041846419327006036	2699	2318	A	G	E	A	A
2253_d04	H9N2_PB1	738	G	major	0.9801310993853016	M	atG		R2	1974.5	246.66666666666663	0.9838709677419356	0.9763912310286678	2170	1779	G	G	M	G	G
2253_d04	H9N2_PB1	738	A	minor	0.019868900614698363	I	atA	nonsyn	R2	1974.5	246.66666666666663	0.016129032258064516	0.023608768971332208	2170	1779	G	G	M	A	A
2253_d04	H9N2_PB1	1116	G	major	0.9857286086783408	M	atG		False	2453.0	372.66666666666674	0.9836248604391514	0.9878323569175304	2687	2219	G	G	M	G	G
2253_d04	H9N2_PB1	1116	T	minor	0.0138992290589125	I	atT	nonsyn	False	2453.0	372.66666666666674	0.015630815035355416	0.01216764308246958	2687	2219	G	G	M	T	T
2253_d04	H9N2_PB1	1378	C	major	0.9867720777458244	Q	Caa		False	2421.5	460.0	0.9893455098934548	0.984198645598194	2628	2215	C	C	Q	C	C
2253_d04	H9N2_PB1	1378	A	minor	0.01277645498555236	K	Aaa	nonsyn	False	2421.5	460.0	0.0106544901065449	0.014898419864559819	2628	2215	C	C	Q	A	A
2253_d04	H9N2_PB1	1701	A	major	0.9236695656178217	Q	caA		True	7531.0	567.6666666666666	0.9178607983623336	0.9294783328733094	7816	7246	A	A	Q	A	A
2253_d04	H9N2_PB1	1701	C	minor	0.0758625060069142	H	caC	nonsyn	True	7531.0	567.6666666666666	0.0817553735926305	0.0699696384211979	7816	7246	A	A	Q	C	C
2253_d04	H9N2_PB1	1882	C	major	0.7382923253656942	L	Ctg		True	8094.5	628.0	0.7285766826038985	0.7480079681274899	8157	8032	C	C	L	C	C
2253_d04	H9N2_PB1	1882	A	minor	0.260845700195418	M	Atg	nonsyn	True	8094.5	628.0	0.27019737648645337	0.2514940239043825	8157	8032	C	C	L	A	A
2253_d04	H9N2_PB1	1887	C	major	0.9835154112181091	N	aaC		True	7754.0	629.6666666666666	0.981656050955414	0.9853747714808044	7850	7658	C	C	N	C	C
2253_d04	H9N2_PB1	1887	T	minor	0.01615972971938924	N	aaT	syn	True	7754.0	629.6666666666666	0.01821656050955414	0.01410289892922434	7850	7658	C	C	N	T	T
2253_d04	H9N2_PB1	2044	A	major	0.9868257610390494	I	Att		False	10267.0	682.0	0.989260262973	0.9843912591050988	9963	10571	A	A	I	A	A
2253_d04	H9N2_PB1	2044	C	minor	0.011002477210328676	L	Ctt	nonsyn	False	10267.0	682.0	0.00923416641573823	0.01277078800491912	9963	10571	A	A	I	C	C
2253_d04	H9N2_PB1	2054	A	major	0.9836211993182165	D	gAt		False	11192.5	685.3333333333334	0.9841240539043752	0.9831183447320578	10834	11551	A	A	D	A	A
2253_d04	H9N2_PB1	2054	G	minor	0.01313582450052913	G	gGt	nonsyn	False	11192.5	685.3333333333334	0.01319918774229278	0.013072461258765477	10834	11551	A	A	D	G	G
1417_d12	H9N2_PB1	1161	G	major	0.985393865249426	K	aaG		R2	5704.0	387.66666666666674	0.988849557522124	0.981938172976728	5650	5758	G	G	K	G	G
1417_d12	H9N2_PB1	1161	A	minor	0.01390812935907564	K	aaA	syn	R2	5704.0	387.66666666666674	0.01079646017699115	0.017019798541160126	5650	5758	G	G	K	A	A
1417_d12	H9N2_PB1	1701	A	major	0.9796730089503972	Q	caA		R1	9286.5	567.6666666666666	0.976554430902706	0.9827915869980881	9682	8891	A	A	Q	A	A
1417_d12	H9N2_PB1	1701	C	minor	0.020172064381559204	H	caC	nonsyn	R1	9286.5	567.6666666666666	0.023135715761206363	0.017208413001912046	9682	8891	A	A	Q	C	C
1417_d12	H9N2_PB1	1882	C	major	0.8653031241201476	L	Ctg		True	10637.0	628.0	0.8490208464939988	0.8815854017462965	11081	10193	C	C	L	C	C
1417_d12	H9N2_PB1	1882	A	minor	0.1345124557638515	M	Atg	nonsyn	True	10637.0	628.0	0.150708419817706	0.11831649170999704	11081	10193	C	C	L	A	A
1417_d12	H9N2_PB1	2054	A	major	0.9732071558876474	D	gAt		False	19658.5	685.3333333333334	0.9761167853089858	0.9702975264663088	19386	19931	A	A	D	A	A
1417_d12	H9N2_PB1	2054	G	minor	0.022357561473185864	G	gGt	nonsyn	False	19658.5	685.3333333333334	0.0205818632002476	0.02413325974612413	19386	19931	A	A	D	G	G
2239_d04	H9N2_PB1	1701	C	major	0.9783369662981696	H	caC		R1	6032.5	567.6666666666666	0.9568369583544092	0.9998369742419302	5931	6134	A	A	Q	C	C
1977_d06	H9N2_PB1	1882	C	major	0.6652752761257434	L	Ctg		R1	838.5	628.0	0.7765505522514868	0.5539999999999999	1177	500	C	C	L	C	C
1977_d06	H9N2_PB1	1882	A	minor	0.3347247238742566	M	Atg	nonsyn	R1	838.5	628.0	0.2234494477485132	0.446	1177	500	C	C	L	A	A
1977_d06	H9N2_PB1	2054	A	major	0.9769779424288878	D	gAt		False	998.0	685.3333333333334	0.9894822006472492	0.9644736842105264	1236	760	A	A	D	A	A
1977_d06	H9N2_PB1	2054	G	minor	0.023022057571112246	G	gGt	nonsyn	False	998.0	685.3333333333334	0.010517799352750807	0.035526315789473684	1236	760	A	A	D	G	G
1910_d02	H9N2_PB1	591	G	major	0.8719189959927982	K	aaG		True	5175.0	197.66666666666663	0.8818880351262349	0.8619499568593615	4555	5795	G	G	K	G	G
1910_d02	H9N2_PB1	591	A	minor	0.1266928320242762	K	aaA	syn	True	5175.0	197.66666666666663	0.1172338090010977	0.1361518550474547	4555	5795	G	G	K	A	A
1910_d02	H9N2_PB1	1701	A	major	0.968416336780834	Q	caA		True	6745.5	567.6666666666666	0.9653672119735468	0.9714654615881214	5746	7745	A	A	Q	A	A
1910_d02	H9N2_PB1	1701	C	minor	0.031389989881528725	H	caC	nonsyn	True	6745.5	567.6666666666666	0.034632788026453185	0.028147191736604262	5746	7745	A	A	Q	C	C
1910_d02	H9N2_PB1	1882	C	major	0.6345066182781776	L	Ctg		True	6188.0	628.0	0.6230879053640628	0.6459253311922922	4903	7473	C	C	L	C	C
1910_d02	H9N2_PB1	1882	A	minor	0.3653914033412391	M	Atg	nonsyn	True	6188.0	628.0	0.3767081378747705	0.35407466880770777	4903	7473	C	C	L	A	A
1910_d02	H9N2_PB1	2054	A	major	0.9705586292351028	D	gAt		False	8249.0	685.3333333333334	0.9767441860465116	0.9643730724236944	7095	9403	A	A	D	A	A
1910_d02	H9N2_PB1	2054	G	minor	0.02277342101470473	G	gGt	nonsyn	False	8249.0	685.3333333333334	0.012684989429175477	0.03286185260023397	7095	9403	A	A	D	G	G
1910_d02	H9N2_PB1	2180	G	major	0.982227292070889	R	cGg		True	10223.5	727.3333333333335	0.9842494374799101	0.980205146661868	9333	11114	G	G	R	G	G
1910_d02	H9N2_PB1	2180	T	minor	0.017477022994272215	L	cTg	nonsyn	True	10223.5	727.3333333333335	0.015429122468659597	0.019524923519884836	9333	11114	G	G	R	T	T
2240_d04	H9N2_PB1	103	G	major	0.9884114971690724	G	Gga		R2	13551.5	35.0	0.9898783896064658	0.9869446047316792	13239	13864	G	G	G	G	G
2240_d04	H9N2_PB1	103	T	minor	0.010845076797743922	*	Tga	nonsyn	R2	13551.5	35.0	0.009139663116549587	0.012550490478938258	13239	13864	G	G	G	T	T
2240_d04	H9N2_PB1	222	T	major	0.9427714762480705	P	ccT		True	7932.5	74.66666666666667	0.9426007866273352	0.9429421658688056	8136	7729	T	T	P	T	T
2240_d04	H9N2_PB1	222	C	minor	0.04583007967922215	P	ccC	syn	True	7932.5	74.66666666666667	0.04314159292035398	0.04851856643809031	8136	7729	T	T	P	C	C
2240_d04	H9N2_PB1	522	G	major	0.9866048376574692	M	atG		False	7170.5	174.66666666666663	0.9868013468013468	0.9864083285135916	7425	6916	G	G	M	G	G
2240_d04	H9N2_PB1	522	A	minor	0.01332286621760306	I	atA	nonsyn	False	7170.5	174.66666666666663	0.0131986531986532	0.01344707923655292	7425	6916	G	G	M	A	A
2240_d04	H9N2_PB1	757	C	major	0.9869361810721764	H	Cac		False	7873.5	253.0	0.9865779927448608	0.9872943693994918	8270	7477	C	C	H	C	C
2240_d04	H9N2_PB1	757	T	minor	0.012513271250698841	Y	Tac	nonsyn	False	7873.5	253.0	0.0124546553808948	0.012571887120502877	8270	7477	C	C	H	T	T
2240_d04	H9N2_PB1	822	A	major	0.9761793570240204	G	ggA		True	7768.0	274.6666666666667	0.9762840992872942	0.9760746147607462	8138	7398	A	A	G	A	A
2240_d04	H9N2_PB1	822	T	minor	0.02151661216281911	G	ggT	syn	True	7768.0	274.6666666666667	0.02113541410666012	0.021897810218978103	8138	7398	A	A	G	T	T
2240_d04	H9N2_PB1	1593	G	major	0.9871498974314944	K	aaG		False	8894.0	531.6666666666666	0.9863817797605072	0.9879180151024812	8518	9270	G	G	K	G	G
2240_d04	H9N2_PB1	1593	A	minor	0.012286919279763673	K	aaA	syn	False	8894.0	531.6666666666666	0.013031227987790559	0.011542610571736785	8518	9270	G	G	K	A	A
2240_d04	H9N2_PB1	1701	A	major	0.9627113456625246	Q	caA		True	10753.5	567.6666666666666	0.9627981825066264	0.9626245088184228	10564	10943	A	A	Q	A	A
2240_d04	H9N2_PB1	1701	C	minor	0.03696389742960174	H	caC	nonsyn	True	10753.5	567.6666666666666	0.03691783415372965	0.03700996070547382	10564	10943	A	A	Q	C	C
2240_d04	H9N2_PB1	1882	C	major	0.6587604112415427	L	Ctg		True	10316.0	628.0	0.6677325871889678	0.6497882352941177	10007	10625	C	C	L	C	C
2240_d04	H9N2_PB1	1882	A	minor	0.34070159829295965	M	Atg	nonsyn	True	10316.0	628.0	0.3315679024682722	0.3498352941176471	10007	10625	C	C	L	A	A
1912_d02	H9N2_PB1	201	C	major	0.9888244186662588	N	aaC		False	9901.0	67.66666666666667	0.9891598915989159	0.9884889457336014	8856	10946	C	C	N	C	C
1912_d02	H9N2_PB1	201	T	minor	0.010256342171497724	N	aaT	syn	False	9901.0	67.66666666666667	0.009823848238482384	0.010688836104513063	8856	10946	C	C	N	T	T
1912_d02	H9N2_PB1	222	T	major	0.9705814822071466	P	ccT		R1	7718.0	74.66666666666667	0.9671052631578948	0.9740577012563983	6840	8596	T	T	P	T	T
1912_d02	H9N2_PB1	222	C	minor	0.02758079373243097	P	ccC	syn	R1	7718.0	74.66666666666667	0.03084795321637427	0.02431363424848767	6840	8596	T	T	P	C	C
1912_d02	H9N2_PB1	522	G	major	0.986369698388772	M	atG		False	6095.0	174.66666666666663	0.9861694677871148	0.9865699289904292	5712	6478	G	G	M	G	G
1912_d02	H9N2_PB1	522	A	minor	0.013290512253064235	I	atA	nonsyn	False	6095.0	174.66666666666663	0.01330532212885154	0.013275702377276936	5712	6478	G	G	M	A	A
1912_d02	H9N2_PB1	1701	A	major	0.9762087196360084	Q	caA		True	9070.0	567.6666666666666	0.979063042220937	0.9733543970510796	8645	9495	A	A	Q	A	A
1912_d02	H9N2_PB1	1701	C	minor	0.023517628681011076	H	caC	nonsyn	True	9070.0	567.6666666666666	0.02070561017929439	0.02632964718272775	8645	9495	A	A	Q	C	C
1912_d02	H9N2_PB1	1882	C	major	0.7425756872895313	L	Ctg		True	8852.5	628.0	0.7406906722379255	0.7444607023411371	8137	9568	C	C	L	C	C
1912_d02	H9N2_PB1	1882	A	minor	0.2568035290199645	M	Atg	nonsyn	True	8852.5	628.0	0.25869485068206954	0.2549122073578595	8137	9568	C	C	L	A	A
1912_d02	H9N2_PB1	2054	A	major	0.952744101133277	D	gAt		False	13989.0	685.3333333333334	0.9537332482450542	0.9517549540214998	12536	15442	A	A	D	A	A
1912_d02	H9N2_PB1	2054	G	minor	0.03646171994478463	G	gGt	nonsyn	False	13989.0	685.3333333333334	0.03581684747925973	0.03710659241030954	12536	15442	A	A	D	G	G
2253_d08	H9N2_PB1	1882	C	major	0.7887568841196844	L	Ctg		True	496.5	628.0	0.6681286549707602	0.9093851132686084	684	309	C	C	L	C	C
2253_d08	H9N2_PB1	1882	A	minor	0.2112431158803157	M	Atg	nonsyn	True	496.5	628.0	0.33187134502923976	0.0906148867313916	684	309	C	C	L	A	A
2239_d08	H9N2_PB1	1701	C	major	0.9991485956755756	H	caC			19816.5	567.6666666666666	0.9990579368817708	0.9992392544693799	21230	18403	A	A	Q	C	C
2239_d08	H9N2_PB1	444	G	major	0.9888246541127901	E	gaG		False	14666.5	148.66666666666666	0.9897769516728624	0.9878723565527172	16140	13193	A	G	E	G	G
2239_d08	H9N2_PB1	444	A	minor	0.011006611312690606	E	gaA	syn	False	14666.5	148.66666666666666	0.010037174721189592	0.011976047904191616	16140	13193	A	G	E	A	A
2239_d08	H9N2_PB1	563	A	major	0.9775595987136466	K	aAg		True	17422.5	188.33333333333331	0.9783854166666668	0.9767337807606264	19200	15645	A	A	K	A	A
2239_d08	H9N2_PB1	563	G	minor	0.022202480824544586	R	aGg	nonsyn	True	17422.5	188.33333333333331	0.021458333333333333	0.02294662831575583	19200	15645	A	A	K	G	G
1973_d06	H9N2_PB1	1882	C	major	0.7334265402843602	L	Ctg		True	961.0	628.0	0.6208530805687204	0.846	422	1500	C	C	L	C	C
1973_d06	H9N2_PB1	1882	A	minor	0.2665734597156398	M	Atg	nonsyn	True	961.0	628.0	0.3791469194312796	0.154	422	1500	C	C	L	A	A
1973_d06	H9N2_PB1	2054	A	major	0.976459777382109	D	gAt		False	1558.0	685.3333333333334	0.9754959159859976	0.9774236387782204	857	2259	A	A	D	A	A
1973_d06	H9N2_PB1	2054	G	minor	0.020904583403711745	G	gGt	nonsyn	False	1558.0	685.3333333333334	0.021003500583430573	0.02080566622399292	857	2259	A	A	D	G	G
1797_d06	H9N2_PB1	1882	A	major	0.9982922348112658	M	Atg			13368.0	628.0	0.998466133850004	0.9981183357725276	12387	14349	C	C	L	A	A
1797_d06	H9N2_PB1	706	T	major	0.9856027990096028	L	Ttg		R1	12689.0	236.0	0.985231375123072	0.9859742228961336	12188	13190	T	T	L	T	T
1797_d06	H9N2_PB1	706	A	minor	0.014274129116422948	M	Atg	nonsyn	R1	12689.0	236.0	0.014522481128979326	0.014025777103866566	12188	13190	T	T	L	A	A
1797_d06	H9N2_PB1	2029	A	major	0.9870587581159692	T	Act		False	12295.0	677.0	0.9869495738636364	0.9871679423683024	11264	13326	A	A	T	A	A
1797_d06	H9N2_PB1	2029	C	minor	0.01175011490694882	P	Cct	nonsyn	False	12295.0	677.0	0.01171875	0.011781479813897643	11264	13326	A	A	T	C	C
2231_d06	H9N2_PB1	1382	C	major	0.9800438411549524	A	gCa		True	12249.5	461.33333333333326	0.9813232035454258	0.9787644787644788	9477	15022	C	C	A	C	C
2231_d06	H9N2_PB1	1382	T	minor	0.019823020780875188	V	gTa	nonsyn	True	12249.5	461.33333333333326	0.01867679645457423	0.02096924510717614	9477	15022	C	C	A	T	T
1974_d02	H9N2_PB1	222	T	major	0.9696098973553736	P	ccT		R2	7037.0	74.66666666666667	0.9750369518804402	0.9641828428303068	6089	7985	T	T	P	T	T
1974_d02	H9N2_PB1	222	C	minor	0.02818836393948952	P	ccC	syn	R2	7037.0	74.66666666666667	0.02118574478567909	0.03519098309329994	6089	7985	T	T	P	C	C
1974_d02	H9N2_PB1	522	G	major	0.983465805201412	M	atG		R1	4725.5	174.66666666666663	0.9817412013760254	0.9851904090267984	3779	5672	G	G	M	G	G
1974_d02	H9N2_PB1	522	A	minor	0.016401884663631804	I	atA	nonsyn	R1	4725.5	174.66666666666663	0.017994178354061918	0.01480959097320169	3779	5672	G	G	M	A	A
1974_d02	H9N2_PB1	757	C	major	0.9868904673148348	H	Cac		False	4822.5	253.0	0.9843276036400403	0.9894533309896292	3956	5689	C	C	H	C	C
1974_d02	H9N2_PB1	757	T	minor	0.012856752098714263	Y	Tac	nonsyn	False	4822.5	253.0	0.015166835187057632	0.010546669010370891	3956	5689	C	C	H	T	T
1974_d02	H9N2_PB1	1701	A	major	0.9840403402828152	Q	caA		R1	7440.0	567.6666666666666	0.97858347386172	0.9894972067039106	5930	8950	A	A	Q	A	A
1974_d02	H9N2_PB1	1701	C	minor	0.01570774491978106	H	caC	nonsyn	R1	7440.0	567.6666666666666	0.021247892074198988	0.01016759776536313	5930	8950	A	A	Q	C	C
1974_d02	H9N2_PB1	1882	C	major	0.7014547495344785	L	Ctg		True	7734.0	628.0	0.6880185861267839	0.7148909129421732	6026	9442	C	C	L	C	C
1974_d02	H9N2_PB1	1882	A	minor	0.2981604004619395	M	Atg	nonsyn	True	7734.0	628.0	0.3113176236309326	0.2850031772929464	6026	9442	C	C	L	A	A
1974_d02	H9N2_PB1	2054	A	major	0.9641299923043072	D	gAt		False	12183.0	685.3333333333334	0.9680218387442722	0.960238145864342	10257	14109	A	A	D	A	A
1974_d02	H9N2_PB1	2054	G	minor	0.03342429355070749	G	gGt	nonsyn	False	12183.0	685.3333333333334	0.02963829579799162	0.03721029130342335	10257	14109	A	A	D	G	G
1794_d02	H9N2_PB1	2174	A	major	0.9792046289256304	D	gAt		False	714.0	725.3333333333335	0.9830667920978364	0.9753424657534246	1063	365	A	A	D	A	A
1794_d02	H9N2_PB1	2174	C	minor	0.020795371074369517	A	gCt	nonsyn	False	714.0	725.3333333333335	0.016933207902163686	0.024657534246575345	1063	365	A	A	D	C	C
2239_d10	H9N2_PB1	1701	C	major	0.999396424491603	H	caC			4104.0	567.6666666666666	0.999317095379012	0.999475753604194	4393	3815	A	A	Q	C	C
2239_d10	H9N2_PB1	1439	A	major	0.9714823687944506	K	aAg		True	2838.5	480.33333333333326	0.9694238815577728	0.9735408560311284	3107	2570	A	A	K	A	A
2239_d10	H9N2_PB1	1439	G	minor	0.028517631205549406	R	aGg	nonsyn	True	2838.5	480.33333333333326	0.03057611844222723	0.0264591439688716	3107	2570	A	A	K	G	G
1794_d06	H9N2_PB1	2260	G	major	0.976551909723866	G	Gga		R1	5825.0	754.0	0.9791776954296806	0.9739261240180512	5667	5983	G	G	G	G	G
1794_d06	H9N2_PB1	2260	A	minor	0.02344809027613412	R	Aga	nonsyn	R1	5825.0	754.0	0.020822304570319392	0.02607387598194885	5667	5983	G	G	G	A	A
1416_d04	H9N2_PB1	888	A	major	0.9875082962431472	T	acA		False	4255.5	296.6666666666667	0.9897382198952879	0.9852783725910064	4775	3736	A	A	T	A	A
1416_d04	H9N2_PB1	888	G	minor	0.01249170375685281	T	acG	syn	False	4255.5	296.6666666666667	0.010261780104712044	0.014721627408993574	4775	3736	A	A	T	G	G
1416_d04	H9N2_PB1	1304	C	major	0.9733983866172886	T	aCa		R2	3618.5	435.33333333333326	0.984870317002882	0.9619264562316954	4164	3073	C	C	T	C	C
1416_d04	H9N2_PB1	1304	T	minor	0.026481536533527892	I	aTa	nonsyn	R2	3618.5	435.33333333333326	0.0148895292987512	0.03807354376830459	4164	3073	C	C	T	T	T
1416_d04	H9N2_PB1	1882	C	major	0.8835223932049526	L	Ctg		True	6501.0	628.0	0.8973896139961122	0.8696551724137931	7202	5800	C	C	L	C	C
1416_d04	H9N2_PB1	1882	A	minor	0.11601071062635855	M	Atg	nonsyn	True	6501.0	628.0	0.1021938350458206	0.12982758620689655	7202	5800	C	C	L	A	A
1416_d04	H9N2_PB1	2054	A	major	0.9799555947519708	D	gAt		False	12003.0	685.3333333333334	0.9764258555133081	0.9834853339906334	11835	12171	A	A	D	A	A
1416_d04	H9N2_PB1	2054	G	minor	0.01762553656862044	G	gGt	nonsyn	False	12003.0	685.3333333333334	0.0209547950992818	0.014296278037959085	11835	12171	A	A	D	G	G
1986_d10	H9N2_PB1	274	A	major	0.9732970737274456	M	Atg		True	2644.0	92.0	0.9764127764127764	0.970181371042115	2035	3253	A	A	M	A	A
1986_d10	H9N2_PB1	274	C	minor	0.02645722602685406	L	Ctg	nonsyn	True	2644.0	92.0	0.023095823095823097	0.029818628957885025	2035	3253	A	A	M	C	C
1986_d10	H9N2_PB1	1281	G	major	0.97198441941257	G	ggG		R2	979.0	427.66666666666674	0.9751552795031057	0.9688135593220342	483	1475	G	G	G	G	G
1986_d10	H9N2_PB1	1281	T	minor	0.0276765975365828	G	ggT	syn	R2	979.0	427.66666666666674	0.024844720496894408	0.030508474576271188	483	1475	G	G	G	T	T
1986_d10	H9N2_PB1	1376	T	major	0.9887553802008608	I	aTa		False	926.0	459.33333333333326	0.9878048780487804	0.9897058823529412	492	1360	T	T	I	T	T
1986_d10	H9N2_PB1	1376	C	minor	0.011244619799139169	T	aCa	nonsyn	False	926.0	459.33333333333326	0.012195121951219513	0.010294117647058823	492	1360	T	T	I	C	C
1986_d10	H9N2_PB1	1378	C	major	0.9851182590571068	Q	Caa		False	928.5	460.0	0.9820359281437124	0.9882005899705014	501	1356	C	C	Q	C	C
1986_d10	H9N2_PB1	1378	A	minor	0.013883736950877006	K	Aaa	nonsyn	False	928.5	460.0	0.015968063872255488	0.011799410029498523	501	1356	C	C	Q	A	A
2232_d08	H9N2_PB1	1882	A	major	0.8504453351315066	M	Atg		True	3261.0	628.0	0.8121292023731048	0.8887614678899083	3034	3488	C	C	L	A	A
2232_d08	H9N2_PB1	233	A	major	0.9774397001755766	E	gAg		R2	4759.5	78.33333333333333	0.9803113553113552	0.974568045039798	4368	5151	A	A	E	A	A
2232_d08	H9N2_PB1	233	G	minor	0.01370046304889054	G	gGg	nonsyn	R2	4759.5	78.33333333333333	0.011675824175824176	0.0157251019219569	4368	5151	A	A	E	G	G
2232_d08	H9N2_PB1	298	C	major	0.9216763074579256	P	Cca		True	4037.0	100.0	0.9310719131614654	0.912280701754386	3685	4389	C	C	P	C	C
2232_d08	H9N2_PB1	298	A	minor	0.07771055862179194	T	Aca	nonsyn	True	4037.0	100.0	0.0683853459972863	0.08703577124629756	3685	4389	C	C	P	A	A
2232_d08	H9N2_PB1	352	A	major	0.9461393718293308	R	Aga		False	1242.0	118.0	0.9408740359897172	0.9514047076689446	1167	1317	A	A	R	A	A
2232_d08	H9N2_PB1	352	T	minor	0.034932746192269166	*	Tga	nonsyn	False	1242.0	118.0	0.033419023136246784	0.03644646924829157	1167	1317	A	A	R	T	T
2232_d08	H9N2_PB1	1871	T	major	0.981683243567464	L	cTg		False	1976.0	624.3333333333334	0.9797441364605544	0.9836223506743738	1876	2076	T	T	L	T	T
2232_d08	H9N2_PB1	1871	C	minor	0.01258160066718431	P	cCg	nonsyn	False	1976.0	624.3333333333334	0.011194029850746268	0.013969171483622351	1876	2076	T	T	L	C	C
2232_d08	H9N2_PB1	1882	A	major	0.8504453351315066	M	Atg		True	3261.0	628.0	0.8121292023731048	0.8887614678899083	3034	3488	C	C	L	A	A
2232_d08	H9N2_PB1	1882	C	minor	0.14938986592320672	L	Ctg	nonsyn	True	3261.0	628.0	0.1875411997363217	0.11123853211009174	3034	3488	C	C	L	C	C
1912_d04	H9N2_PB1	222	T	major	0.9505253193470736	P	ccT		True	7547.5	74.66666666666667	0.9435369774919614	0.9575136612021858	7775	7320	T	T	P	T	T
1912_d04	H9N2_PB1	222	C	minor	0.044294712982974015	P	ccC	syn	True	7547.5	74.66666666666667	0.05170418006430868	0.036885245901639344	7775	7320	T	T	P	C	C
1912_d04	H9N2_PB1	888	A	major	0.9881231781916712	T	acA		False	6670.0	296.6666666666667	0.989010989010989	0.9872353673723536	6916	6424	A	A	T	A	A
1912_d04	H9N2_PB1	888	G	minor	0.010637028796725984	T	acG	syn	False	6670.0	296.6666666666667	0.010844418739155582	0.010429638854296387	6916	6424	A	A	T	G	G
1912_d04	H9N2_PB1	1882	C	major	0.7017192207416134	L	Ctg		True	7773.5	628.0	0.7052316501821968	0.6982067913010301	7684	7863	C	C	L	C	C
1912_d04	H9N2_PB1	1882	A	minor	0.29789332023288195	M	Atg	nonsyn	True	7773.5	628.0	0.2942477876106195	0.3015388528551444	7684	7863	C	C	L	A	A
1912_d04	H9N2_PB1	2054	A	major	0.961105281854064	D	gAt		False	13747.0	685.3333333333334	0.9628907660096744	0.9593197976984534	13851	13643	A	A	D	A	A
1912_d04	H9N2_PB1	2054	G	minor	0.0336668183792265	G	gGt	nonsyn	False	13747.0	685.3333333333334	0.0306115081943542	0.0367221285640988	13851	13643	A	A	D	G	G
1409_d04	H9N2_PB1	1161	G	major	0.9695043005651294	K	aaG		True	6156.0	387.66666666666674	0.9573087946899984	0.9816998064402604	6629	5683	G	G	K	G	G
1409_d04	H9N2_PB1	1161	A	minor	0.02994260524630005	K	aaA	syn	True	6156.0	387.66666666666674	0.041936943732086285	0.017948266760513813	6629	5683	G	G	K	A	A
1409_d04	H9N2_PB1	1701	A	major	0.9739136209160274	Q	caA		R2	10116.0	567.6666666666666	0.9868496283590624	0.9609776134729924	10494	9738	A	A	Q	A	A
1409_d04	H9N2_PB1	1701	C	minor	0.025987387564481	H	caC	nonsyn	R2	10116.0	567.6666666666666	0.013055079092814942	0.038919696036147054	10494	9738	A	A	Q	C	C
1409_d04	H9N2_PB1	1882	C	major	0.7767570431866004	L	Ctg		True	10324.5	628.0	0.7714566929133858	0.7820573934598151	10160	10489	C	C	L	C	C
1409_d04	H9N2_PB1	1882	A	minor	0.22304765003156665	M	Atg	nonsyn	True	10324.5	628.0	0.228248031496063	0.21784726856707026	10160	10489	C	C	L	A	A
1409_d04	H9N2_PB1	2054	A	major	0.9683538330291864	D	gAt		False	19617.0	685.3333333333334	0.9656465728107844	0.9710610932475884	18397	20837	A	A	D	A	A
1409_d04	H9N2_PB1	2054	G	minor	0.02485592171044516	G	gGt	nonsyn	False	19617.0	685.3333333333334	0.02739577104962765	0.02231607237126266	18397	20837	A	A	D	G	G
1409_d04	H9N2_PB1	2100	C	major	0.9872418007375638	F	ttC		False	23101.5	700.6666666666665	0.9899447413715008	0.9845388601036268	22078	24125	C	C	F	C	C
1409_d04	H9N2_PB1	2100	T	minor	0.011417911155315092	F	ttT	syn	False	23101.5	700.6666666666665	0.009239967388350392	0.013595854922279792	22078	24125	C	C	F	T	T
1408_d06	H9N2_PB1	1882	C	major	0.8236145068788172	L	Ctg		True	1319.5	628.0	0.8090310442144873	0.8381979695431472	1063	1576	C	C	L	C	C
1408_d06	H9N2_PB1	1882	A	minor	0.17638549312118273	M	Atg	nonsyn	True	1319.5	628.0	0.1909689557855127	0.1618020304568528	1063	1576	C	C	L	A	A
1408_d06	H9N2_PB1	1998	G	major	0.9774767160249012	W	tgG		False	6424.0	666.6666666666666	0.9754010695187164	0.979552362531086	5610	7238	G	G	W	G	G
1408_d06	H9N2_PB1	1998	A	minor	0.02243415741538395	*	tgA	nonsyn	False	6424.0	666.6666666666666	0.02442067736185384	0.020447637468914058	5610	7238	G	G	W	A	A
1408_d06	H9N2_PB1	2054	A	major	0.942814162600551	D	gAt		False	11256.5	685.3333333333334	0.9454206341415532	0.9402076910595488	10187	12326	A	A	D	A	A
1408_d06	H9N2_PB1	2054	G	minor	0.0419502416605677	G	gGt	nonsyn	False	11256.5	685.3333333333334	0.04682438401884755	0.03707609930228785	10187	12326	A	A	D	G	G
1794_d10	H9N2_PB1	1549	A	major	0.9641121460918228	I	Att		R2	408.5	517.0	0.9855491329479767	0.9426751592356688	346	471	A	A	I	A	A
1794_d10	H9N2_PB1	1549	G	minor	0.03588785390817716	V	Gtt	nonsyn	R2	408.5	517.0	0.01445086705202312	0.05732484076433121	346	471	A	A	I	G	G
1410_d02	H9N2_PB1	337	G	major	0.8582282182638807	V	Gtt		True	7159.5	113.0	0.8553099397124749	0.8611464968152867	6469	7850	G	G	V	G	G
1410_d02	H9N2_PB1	337	T	minor	0.13978366201177	F	Ttt	nonsyn	True	7159.5	113.0	0.14453547688978205	0.13503184713375796	6469	7850	G	G	V	T	T
1410_d02	H9N2_PB1	759	C	major	0.9857440400317864	H	caC		False	5951.5	253.66666666666663	0.9842629830389928	0.9872250970245796	5719	6184	C	C	H	C	C
1410_d02	H9N2_PB1	759	T	minor	0.014255959968213803	H	caT	syn	False	5951.5	253.66666666666663	0.01573701696100717	0.01277490297542044	5719	6184	C	C	H	T	T
1410_d02	H9N2_PB1	1161	G	major	0.969734228589147	K	aaG		True	6770.5	387.66666666666674	0.977951524628616	0.9615169325496782	6395	7146	G	G	K	G	G
1410_d02	H9N2_PB1	1161	A	minor	0.02924511807455228	K	aaA	syn	True	6770.5	387.66666666666674	0.021266614542611414	0.037223621606493146	6395	7146	G	G	K	A	A
1410_d02	H9N2_PB1	1701	A	major	0.9820962538831248	Q	caA		R1	8654.0	567.6666666666666	0.9776790798314544	0.9865134279347954	8781	8527	A	A	Q	A	A
1410_d02	H9N2_PB1	1701	C	minor	0.01772953045429881	H	caC	nonsyn	R1	8654.0	567.6666666666666	0.02220703792278784	0.01325202298580978	8781	8527	A	A	Q	C	C
1410_d02	H9N2_PB1	1882	C	major	0.8600815522470995	L	Ctg		True	10855.5	628.0	0.8837932764676367	0.8363698280265622	9965	11746	C	C	L	C	C
1410_d02	H9N2_PB1	1882	A	minor	0.1396630416572084	M	Atg	nonsyn	True	10855.5	628.0	0.11620672353236328	0.16311935978205347	9965	11746	C	C	L	A	A
1410_d02	H9N2_PB1	2054	A	major	0.9734148334128874	D	gAt		False	19841.5	685.3333333333334	0.9706794320839908	0.976150234741784	18383	21300	A	A	D	A	A
1410_d02	H9N2_PB1	2054	G	minor	0.020032296628416896	G	gGt	nonsyn	False	19841.5	685.3333333333334	0.022412011097209385	0.01765258215962441	18383	21300	A	A	D	G	G
2243_d04	H9N2_PB1	1882	A	major	0.9992132517864905	M	Atg			14614.5	628.0	0.9988372093023256	0.9995892942706552	14620	14609	C	C	L	A	A
1913_d08	H9N2_PB1	36	G	major	0.9251770965396752	V	gtG		False	3526.0	12.666666666666664	0.9222702035780382	0.9280839895013124	3242	3810	G	G	V	G	G
1913_d08	H9N2_PB1	36	A	minor	0.05638972410990267	V	gtA	syn	False	3526.0	12.666666666666664	0.06107341147439853	0.051706036745406816	3242	3810	G	G	V	A	A
Sp20_HK1073	H9N2_PB1	888	A	major	0.9846992724708448	T	acA		R2	4467.5	296.6666666666667	0.9842119347069842	0.9851866102347056	3737	5198	A	A	T	A	A
Sp20_HK1073	H9N2_PB1	888	G	minor	0.015204536686523287	T	acG	syn	R2	4467.5	296.6666666666667	0.01578806529301579	0.014621008080030782	3737	5198	A	A	T	G	G
Sp20_HK1073	H9N2_PB1	965	T	major	0.9853810163226326	I	aTa		False	4341.5	322.3333333333333	0.9854219231847492	0.985340109460516	3567	5116	T	T	I	T	T
Sp20_HK1073	H9N2_PB1	965	C	minor	0.01461898367736744	T	aCa	nonsyn	False	4341.5	322.3333333333333	0.014578076815250909	0.014659890539483971	3567	5116	T	T	I	C	C
Sp20_HK1073	H9N2_PB1	1378	C	major	0.9857820274047197	Q	Caa		False	3631.0	460.0	0.987463837994214	0.9841002168152252	3111	4151	C	C	Q	C	C
Sp20_HK1073	H9N2_PB1	1378	A	minor	0.01261112080361407	K	Aaa	nonsyn	False	3631.0	460.0	0.010286081645773062	0.014936159961455073	3111	4151	C	C	Q	A	A
Sp20_HK1073	H9N2_PB1	1701	A	major	0.9703450960915682	Q	caA		True	12049.5	567.6666666666666	0.9676811457646284	0.9730090464185079	10613	13486	A	A	Q	A	A
Sp20_HK1073	H9N2_PB1	1701	C	minor	0.029402341354125994	H	caC	nonsyn	True	12049.5	567.6666666666666	0.032036182040893244	0.026768500667358745	10613	13486	A	A	Q	C	C
Sp20_HK1073	H9N2_PB1	1882	C	major	0.8301697761008298	L	Ctg		True	14845.5	628.0	0.8346874370509635	0.8256521151506959	14893	14798	C	C	L	C	C
Sp20_HK1073	H9N2_PB1	1882	A	minor	0.1693251228951682	M	Atg	nonsyn	True	14845.5	628.0	0.16477539783791045	0.173874847952426	14893	14798	C	C	L	A	A
2243_d12	H9N2_PB1	1882	A	major	0.9939024390243902	M	Atg			56.5	628.0	1.0	0.9878048780487804	31	82	C	C	L	A	A
W17_HK1073	H9N2_PB1	1701	A	major	0.9657395386886238	Q	caA		True	2707.5	567.6666666666666	0.9659618359979372	0.9655172413793104	3878	1537	A	A	Q	A	A
W17_HK1073	H9N2_PB1	1701	C	minor	0.03426046131137628	H	caC	nonsyn	True	2707.5	567.6666666666666	0.03403816400206292	0.03448275862068965	3878	1537	A	A	Q	C	C
W17_HK1073	H9N2_PB1	1882	C	major	0.8013082011363829	L	Ctg		True	3712.0	628.0	0.8022201665124884	0.8003962357602774	5405	2019	C	C	L	C	C
W17_HK1073	H9N2_PB1	1882	A	minor	0.19776384293705632	M	Atg	nonsyn	True	3712.0	628.0	0.19740980573543013	0.1981178801386825	5405	2019	C	C	L	A	A
1415_d02	H9N2_PB1	204	T	major	0.9836457065918492	P	ccT		False	12653.5	68.66666666666667	0.9833694866232828	0.9839219265604155	11064	14243	T	T	P	T	T
1415_d02	H9N2_PB1	204	C	minor	0.01414712909168914	P	ccC	syn	False	12653.5	68.66666666666667	0.015726681127982648	0.012567577055395629	11064	14243	T	T	P	C	C
1415_d02	H9N2_PB1	207	T	major	0.9840074350305501	I	atT		False	12682.0	69.66666666666667	0.9831450600681372	0.9848698099929628	11154	14210	T	T	I	T	T
1415_d02	H9N2_PB1	207	C	minor	0.013870763567618436	I	atC	syn	False	12682.0	69.66666666666667	0.014792899408284025	0.01294862772695285	11154	14210	T	T	I	C	C
1415_d02	H9N2_PB1	888	A	major	0.9722584112770204	T	acA		True	11326.0	296.6666666666667	0.9727225403435712	0.9717942822104698	9605	13047	A	A	T	A	A
1415_d02	H9N2_PB1	888	G	minor	0.02734174890947065	T	acG	syn	True	11326.0	296.6666666666667	0.026861009890681936	0.02782248792825937	9605	13047	A	A	T	G	G
1415_d02	H9N2_PB1	965	T	major	0.98718368755153	I	aTa		R2	11228.5	322.3333333333333	0.989138536897029	0.9852288382060308	9391	13066	T	T	I	T	T
1415_d02	H9N2_PB1	965	C	minor	0.012656585049896902	T	aCa	nonsyn	R2	11228.5	322.3333333333333	0.010542008305824723	0.014771161793969081	9391	13066	T	T	I	C	C
1415_d02	H9N2_PB1	1051	T	major	0.9146833749750805	L	Tta		True	8746.5	351.0	0.9194950911640952	0.9098716587860658	7130	10363	T	T	L	T	T
1415_d02	H9N2_PB1	1051	C	minor	0.08484761908499858	L	Cta	syn	True	8746.5	351.0	0.07966339410939692	0.09003184406060022	7130	10363	T	T	L	C	C
1415_d02	H9N2_PB1	1882	C	major	0.7450304851996774	L	Ctg		True	12160.0	628.0	0.7425862229246072	0.7474747474747475	10757	13563	C	C	L	C	C
1415_d02	H9N2_PB1	1882	A	minor	0.2545800316333712	M	Atg	nonsyn	True	12160.0	628.0	0.2568560007437018	0.2523040625230406	10757	13563	C	C	L	A	A
1415_d02	H9N2_PB1	2054	A	major	0.9749511909850032	D	gAt		False	18043.5	685.3333333333334	0.9765063749919101	0.9733960069780966	15451	20636	A	A	D	A	A
1415_d02	H9N2_PB1	2054	G	minor	0.02265609905566069	G	gGt	nonsyn	False	18043.5	685.3333333333334	0.02103423726619636	0.024277960845125027	15451	20636	A	A	D	G	G
1975_d06	H9N2_PB1	585	G	major	0.9734339392182352	M	atG		True	4738.5	195.66666666666663	0.9760563380281692	0.9708115404083008	3550	5927	G	G	M	G	G
1975_d06	H9N2_PB1	585	A	minor	0.026425215711342463	I	atA	nonsyn	True	4738.5	195.66666666666663	0.02366197183098592	0.029188459591699006	3550	5927	G	G	M	A	A
1975_d06	H9N2_PB1	1215	A	major	0.9882473496716596	P	ccA		False	4004.5	405.66666666666674	0.9891304347826086	0.9873642645607108	2944	5065	A	A	P	A	A
1975_d06	H9N2_PB1	1215	T	minor	0.010508598813253788	P	ccT	syn	False	4004.5	405.66666666666674	0.009171195652173914	0.011846001974333662	2944	5065	A	A	P	T	T
1975_d06	H9N2_PB1	1701	A	major	0.9783008430864741	Q	caA		R2	8078.0	567.6666666666666	0.9781429483088704	0.9784587378640776	6268	9888	A	A	Q	A	A
1975_d06	H9N2_PB1	1701	C	minor	0.02156882030883741	H	caC	nonsyn	R2	8078.0	567.6666666666666	0.021697511167836636	0.021440129449838183	6268	9888	A	A	Q	C	C
1975_d06	H9N2_PB1	1882	C	major	0.658364845483082	L	Ctg		True	7383.5	628.0	0.647596843615495	0.6691328473506691	5576	9191	C	C	L	C	C
1975_d06	H9N2_PB1	1882	A	minor	0.3413117434293763	M	Atg	nonsyn	True	7383.5	628.0	0.3518651362984218	0.3307583505603308	5576	9191	C	C	L	A	A
1975_d06	H9N2_PB1	2157	G	major	0.9733622431923334	V	gtG		False	8706.0	719.6666666666665	0.9636137244050912	0.9831107619795758	7228	10184	G	G	V	G	G
1975_d06	H9N2_PB1	2157	A	minor	0.02614458979677096	V	gtA	syn	False	8706.0	719.6666666666665	0.035694521306032095	0.01659465828750982	7228	10184	G	G	V	A	A
1980_d04	H9N2_PB1	965	C	major	0.9975663449345232	T	aCa			14059.5	322.3333333333333	0.9992933971892908	0.9958392926797556	12737	15382	T	T	I	C	C
1980_d04	H9N2_PB1	454	T	major	0.9646270790737752	S	Tcg		True	10676.5	152.0	0.9661232267626508	0.9631309313848996	9446	11907	T	T	S	T	T
1980_d04	H9N2_PB1	454	C	minor	0.035194012151588884	P	Ccg	nonsyn	True	10676.5	152.0	0.033770908320982417	0.03661711598219535	9446	11907	T	T	S	C	C
1980_d04	H9N2_PB1	1578	A	major	0.9082031502709206	G	ggA		True	12939.0	526.6666666666666	0.9135997195934104	0.9028065809484308	11412	14466	A	A	G	A	A
1980_d04	H9N2_PB1	1578	G	minor	0.09156171772587464	G	ggG	syn	True	12939.0	526.6666666666666	0.08613739922888188	0.09698603622286744	11412	14466	A	A	G	G	G
1980_d04	H9N2_PB1	1592	A	major	0.9645669634359456	K	aAg		True	12829.5	531.3333333333334	0.968689018981728	0.9604449078901632	11274	14385	A	A	K	A	A
1980_d04	H9N2_PB1	1592	C	minor	0.035230470211804435	T	aCg	nonsyn	True	12829.5	531.3333333333334	0.031044882029448287	0.03941605839416058	11274	14385	A	A	K	C	C
2244_d12	H9N2_PB1	1882	A	major	0.9993592129134298	M	Atg			8641.5	628.0	0.9992921492921492	0.9994262765347104	15540	1743	C	C	L	A	A
1975_d08	H9N2_PB1	1882	C	major	0.6700007629510949	L	Ctg		True	256.0	628.0	0.6901960784313725	0.6498054474708171	255	257	C	C	L	C	C
1975_d08	H9N2_PB1	1882	A	minor	0.3299992370489052	M	Atg	nonsyn	True	256.0	628.0	0.30980392156862746	0.3501945525291829	255	257	C	C	L	A	A
1912_d06	H9N2_PB1	652	C	major	0.9700074427273176	L	Cta		R1	2256.0	218.0	0.9562260943476412	0.983788791106994	2353	2159	C	C	L	C	C
1912_d06	H9N2_PB1	652	A	minor	0.02999255727268235	I	Ata	nonsyn	R1	2256.0	218.0	0.04377390565235869	0.016211208893006018	2353	2159	C	C	L	A	A
1912_d06	H9N2_PB1	1701	A	major	0.9777955584690182	Q	caA		R1	4248.5	567.6666666666666	0.966455547736336	0.9891355692017004	4263	4234	A	A	Q	A	A
1912_d06	H9N2_PB1	1701	C	minor	0.022204441530981785	H	caC	nonsyn	R1	4248.5	567.6666666666666	0.033544452263664086	0.01086443079829948	4263	4234	A	A	Q	C	C
1912_d06	H9N2_PB1	1882	C	major	0.7453961856959883	L	Ctg		True	4447.0	628.0	0.7256220578345662	0.7651703135574104	4461	4433	C	C	L	C	C
1912_d06	H9N2_PB1	1882	A	minor	0.2542661509405549	M	Atg	nonsyn	True	4447.0	628.0	0.2741537771800045	0.2343785247011053	4461	4433	C	C	L	A	A
1912_d06	H9N2_PB1	2054	A	major	0.9575781986453692	D	gAt		False	9292.5	685.3333333333334	0.9685501624908271	0.9466062347999116	9539	9046	A	A	D	A	A
1912_d06	H9N2_PB1	2054	G	minor	0.03634834265567954	G	gGt	nonsyn	False	9292.5	685.3333333333334	0.02715169304958591	0.04554499226177317	9539	9046	A	A	D	G	G
1417_d08	H9N2_PB1	1701	A	major	0.9728446154772059	Q	caA		R1	3499.5	567.6666666666666	0.9689450449079008	0.9767441860465116	6569	430	A	A	Q	A	A
1417_d08	H9N2_PB1	1701	C	minor	0.027003154350773717	H	caC	nonsyn	R1	3499.5	567.6666666666666	0.030750494748059062	0.02325581395348837	6569	430	A	A	Q	C	C
1417_d08	H9N2_PB1	1882	C	major	0.8558830351443492	L	Ctg		True	4174.0	628.0	0.8615245243949786	0.8502415458937198	7727	621	C	C	L	C	C
1417_d08	H9N2_PB1	1882	A	minor	0.14324710371041416	M	Atg	nonsyn	True	4174.0	628.0	0.1383460592726802	0.14814814814814814	7727	621	C	C	L	A	A
1417_d08	H9N2_PB1	2054	A	major	0.9670829138557528	D	gAt		False	10781.5	685.3333333333334	0.9676520662436155	0.96651376146789	19383	2180	A	A	D	A	A
1417_d08	H9N2_PB1	2054	G	minor	0.02257691053401093	G	gGt	nonsyn	False	10781.5	685.3333333333334	0.02497033482948976	0.020183486238532108	19383	2180	A	A	D	G	G
1408_d02	H9N2_PB1	888	A	major	0.9875164960411744	T	acA		False	4731.5	296.6666666666667	0.9877227722772276	0.9873102198051212	5050	4413	A	A	T	A	A
1408_d02	H9N2_PB1	888	G	minor	0.012285484156845324	T	acG	syn	False	4731.5	296.6666666666667	0.01188118811881188	0.012689780194878769	5050	4413	A	A	T	G	G
1408_d02	H9N2_PB1	965	T	major	0.9742121568075336	I	aTa		True	4575.0	322.3333333333333	0.9705276174773292	0.9778966961377384	4852	4298	T	T	I	T	T
[truncated: 1,982 more rows]
