# Supplementary material for: Host obesity impacts genetic variation in influenza A viral populations
Source: J Virol. 2024 May 24;98(6):e01778-23. doi: 10.1128/jvi.01778-23 (PMC11237528; doi:10.1128/jvi.01778-23)
Supplement: Table S1 — Ferret metadata. [file jvi.01778-23-s0003.xlsx]

## Sheet: Sheet1
Table S1: Metadata for all ferrets included in the study with physiological measurements taken prior to infection.
ID	Diet	Cohort	Weight	Length	Circumference	SkinfoldFat	BMI
1787	Obese	Fall 2017	1.28	41	27.4	N.D.	35.072
1789	Obese	Fall 2017	1.23	41.3	25	N.D.	30.75
1794	Obese	Fall 2017	1.11	39	26	N.D.	28.86
1797	Lean	Fall 2017	1.01	39.6	24.9	N.D.	25.149
1800	Lean	Fall 2017	0.87	40.1	18.4	N.D.	16.008
1801	Lean	Fall 2017	0.92	40.6	20.4	N.D.	18.768
2231	Obese	Spring 2019	1	37	22.5	4	22.5
2232	Obese	Spring 2019	1.19	36.5	24	5.1	28.56
2233	Obese	Spring 2019	1.3	37.5	23	2.9	29.9
2234	Obese	Spring 2019	1.16	38	22.5	4.1	26.1
2235	Obese	Spring 2019	1.26	37.5	24	3.8	30.24
2239	Obese	Spring 2019	1.34	39	25.5	5.5	34.17
2240	Obese	Spring 2019	1.17	36	25.5	3.2	29.835
2243	Lean	Spring 2019	1.04	35	21	2.8	21.84
2244	Lean	Spring 2019	1.22	36	22	3.9	26.84
2251	Lean	Spring 2019	1	39	21	3.7	21
2253	Lean	Spring 2019	N.D.	N.D.	N.D.	N.D.	N.D.
2254	Lean	Spring 2019	N.D.	N.D.	N.D.	N.D.	N.D.
2867	Obese	Spring 2020	1.15	40.5	24	5.2	27.6
2868	Obese	Spring 2020	1.28	41	22	4.2	28.16
1910	Obese	Summer 2018	1.35	44	25	6.2	33.75
1912	Obese	Summer 2018	1.56	45.1	27.6	6.4	43.056
1913	Lean	Summer 2018	1.24	43.9	22.7	4.6	28.148
1914	Obese	Summer 2018	1.45	44.9	24.4	5.8	35.38
1966	Lean	Summer 2018	1.06	43.2	17.2	3.6	18.232
1968	Obese	Summer 2018	1.53	44.6	30.1	5.4	46.053
1969	Obese	Summer 2018	1.09	41	24.3	6	26.487
1970	Lean	Summer 2018	1.3	45.2	25.6	4.3	33.28
1971	Lean	Summer 2018	1.22	44.8	23.4	3.8	28.548
1972	Lean	Summer 2018	1.2	44.5	22	3.1	26.4
1973	Lean	Summer 2018	1.1	42.5	22.4	4.3	24.64
1974	Lean	Summer 2018	1.54	44.6	25.4	4.5	39.116
1975	Obese	Summer 2018	1.37	45.6	26.6	4.8	36.442
1977	Lean	Summer 2018	1.36	N.D.	22.5	5	N.D.
1980	Obese	Summer 2018	1.49	44.5	27.3	6.3	40.677
1981	Obese	Summer 2018	1.54	42.5	26.6	6	40.964
1983	Obese	Summer 2018	1.16	41.9	22.5	5.9	26.1
1984	Obese	Summer 2018	1.36	45.3	25.6	6.2	34.816
1986	Lean	Summer 2018	1.66	45.3	25.4	5.3	42.164
1408	Obese	Winter 2017	N.D.	N.D.	N.D.	N.D.	N.D.
1409	Obese	Winter 2017	N.D.	N.D.	N.D.	N.D.	N.D.
1410	Lean	Winter 2017	N.D.	N.D.	N.D.	N.D.	N.D.
1411	Obese	Winter 2017	N.D.	N.D.	N.D.	N.D.	N.D.
1412	Lean	Winter 2017	N.D.	N.D.	N.D.	N.D.	N.D.
1414	Obese	Winter 2017	N.D.	N.D.	N.D.	N.D.	N.D.
1415	Obese	Winter 2017	N.D.	N.D.	N.D.	N.D.	N.D.
1416	Lean	Winter 2017	N.D.	N.D.	N.D.	N.D.	N.D.
1417	Obese	Winter 2017	N.D.	N.D.	N.D.	N.D.	N.D.
