# Supplementary material for: Host obesity impacts genetic variation in influenza A viral populations
Source: J Virol. 2024 May 24;98(6):e01778-23. doi: 10.1128/jvi.01778-23 (PMC11237528; doi:10.1128/jvi.01778-23)
Supplement: Table S2 — Transmission pair partners. [file jvi.01778-23-s0004.xlsx]

## Sheet: TransmissionPairs
Table S2: Transmission pair partners.
ID	Infection Route	Transmission Pair	Pair Diets
1408	Index	1408 > 1409	Obese > Obese
1409	Contact	1408 > 1409	Obese > Obese
1412	Index	1412 > 1413	Lean > Lean
1414	Index	1414 > 1415	Obese > Obese
1415	Contact	1414 > 1415	Obese > Obese
1416	Index	1416 > 1410	Lean > Lean
1410	Contact	1416 > 1410	Lean > Lean
1787	Index	1787 > 1793	Obese > Obese
1789	Index	1789 > 1794	Obese > Obese
1794	Contact	1789 > 1794	Obese > Obese
1800	Index	1800 > 1803	Lean > Lean
1801	Index	1801 > 1797	Lean > Lean
1797	Contact	1801 > 1797	Lean > Lean
1910	Index	1910 > 1911	Obese > Obese
1912	Index	1912 > 1914	Obese > Obese
1914	Contact	1912 > 1914	Obese > Obese
1970	Index	1970 > 1981	Lean > Obese
1981	Contact	1970 > 1981	Lean > Obese
1971	Index	1971 > 1980	Lean > Obese
1980	Contact	1971 > 1980	Lean > Obese
1973	Index	1973 > 1986	Lean > Lean
1986	Contact	1973 > 1986	Lean > Lean
1974	Index	1974 > 1987	Lean > Lean
1975	Index	1975 > 1967	Lean > Lean
1977	Index	1977 > 1976	Lean > Obese
1983	Index	1983 > 1913	Lean > Lean
1913	Contact	1983 > 1913	Lean > Lean
1984	Index	1984 > 1915	Obese > Lean
2233	Index	2233 > 2232	Obese > Obese
2232	Contact	2233 > 2232	Obese > Obese
2234	Index	2234 > 2235	Obese > Obese
2235	Contact	2234 > 2235	Obese > Obese
2235	Index	2235 > 2243	Obese > Lean
2243	Contact	2235 > 2243	Obese > Lean
2239	Contact	2240 > 2239	Obese > Obese
2251	Index	2251 > 2241	Lean > Obese
2253	Index	2253 > 2231	Lean > Obese
2231	Contact	2253 > 2231	Lean > Obese
2254	Index	2254 > 2238	Lean > Obese
2867	Index	2867 > 2869	Obese > Obese
2868	Index	2868 > 2870	Obese > Obese
