# Supplementary material for: Host obesity impacts genetic variation in influenza A viral populations
Source: J Virol. 2024 May 24;98(6):e01778-23. doi: 10.1128/jvi.01778-23 (PMC11237528; doi:10.1128/jvi.01778-23)
Supplement: Table S3 — Minor variants in inocula. [file jvi.01778-23-s0005.xlsx]

## Sheet: all_stock_var
Table S3: SNVs identified in each inoculum, their amino acid change, frequency, and the number of inocula in which they were found.
Stock sample	Segment	Variant nucleotide position	Variant amino acid position	Major nucleotide	Major amino acid	Variant nucleotide	Variant amino acid	Variant frequency	Mutation type	Number of samples
F17	HA	701	234	T	L	A	Q	0.0608768	Nonsynonymous	5
W17	HA	701	234	T	L	A	Q	0.0589873	Nonsynonymous	5
Sm18	HA	701	234	T	L	A	Q	0.0503634	Nonsynonymous	5
Sp19	HA	701	234	T	L	A	Q	0.0557608	Nonsynonymous	5
Sp20	HA	701	234	T	L	A	Q	0.0497606	Nonsynonymous	5
F17	NA	291	97	T	P	C	P	0.0135138	Synonymous	5
W17	NA	291	97	T	P	C	P	0.0133567	Synonymous	5
Sm18	NA	291	97	T	P	C	P	0.0124291	Synonymous	5
Sp19	NA	291	97	T	P	C	P	0.0145172	Synonymous	5
Sp20	NA	291	97	T	P	C	P	0.0122588	Synonymous	5
F17	NP	326	109	C	T	T	I	0.19589	Nonsynonymous	5
W17	NP	326	109	C	T	T	I	0.193474	Nonsynonymous	5
Sm18	NP	326	109	C	T	T	I	0.201441	Nonsynonymous	5
Sp19	NP	326	109	C	T	T	I	0.199291	Nonsynonymous	5
Sp20	NP	326	109	C	T	T	I	0.193134	Nonsynonymous	5
F17	NS	183	61	A	G	G	G	0.0240672	Synonymous	5
W17	NS	183	61	A	G	G	G	0.0224511	Synonymous	5
Sm18	NS	183	61	A	G	G	G	0.0258712	Synonymous	5
Sp19	NS	183	61	A	G	G	G	0.0257678	Synonymous	5
Sp20	NS	183	61	A	G	G	G	0.0243331	Synonymous	5
F17	NS	241	81	A	I	G	V	0.0141454	Nonsynonymous	5
W17	NS	241	81	A	I	G	V	0.013696	Nonsynonymous	5
Sm18	NS	241	81	A	I	G	V	0.014582	Nonsynonymous	5
Sp19	NS	241	81	A	I	G	V	0.0135765	Nonsynonymous	5
Sp20	NS	241	81	A	I	G	V	0.0138848	Nonsynonymous	5
F17	PA	27	9	C	F	T	F	0.374351	Synonymous	5
W17	PA	27	9	C	F	T	F	0.353306	Synonymous	5
Sm18	PA	27	9	C	F	T	F	0.379601	Synonymous	5
Sp19	PA	27	9	C	F	T	F	0.383753	Synonymous	5
Sp20	PA	27	9	C	F	T	F	0.404821	Synonymous	5
F17	PB1	1701	567	A	Q	C	H	0.0269914	Nonsynonymous	5
W17	PB1	1701	567	A	Q	C	H	0.0342605	Nonsynonymous	5
Sm18	PB1	1701	567	A	Q	C	H	0.0289126	Nonsynonymous	5
Sp19	PB1	1701	567	A	Q	C	H	0.0257052	Nonsynonymous	5
Sp20	PB1	1701	567	A	Q	C	H	0.0294023	Nonsynonymous	5
F17	PB1	1882	628	C	L	A	M	0.182099	Nonsynonymous	5
W17	PB1	1882	628	C	L	A	M	0.197764	Nonsynonymous	5
Sm18	PB1	1882	628	C	L	A	M	0.186202	Nonsynonymous	5
Sp19	PB1	1882	628	C	L	A	M	0.18444	Nonsynonymous	5
Sp20	PB1	1882	628	C	L	A	M	0.169325	Nonsynonymous	5
F17	PB2	2028	676	A	T	T	T	0.0284586	Synonymous	5
W17	PB2	2028	676	A	T	T	T	0.0387856	Synonymous	5
Sm18	PB2	2028	676	A	T	T	T	0.0170522	Synonymous	5
Sp19	PB2	2028	676	A	T	T	T	0.0178378	Synonymous	5
Sp20	PB2	2028	676	A	T	T	T	0.0252821	Synonymous	5
F17	PB2	2103	701	C	D	A	E	0.0219002	Nonsynonymous	5
W17	PB2	2103	701	C	D	A	E	0.0258085	Nonsynonymous	5
Sm18	PB2	2103	701	C	D	A	E	0.020622	Nonsynonymous	5
Sp19	PB2	2103	701	C	D	A	E	0.021373	Nonsynonymous	5
Sp20	PB2	2103	701	C	D	A	E	0.0202974	Nonsynonymous	5
F17	PB2	2214	738	A	K	C	N	0.0218175	Nonsynonymous	5
W17	PB2	2214	738	A	K	C	N	0.0149403	Nonsynonymous	5
Sm18	PB2	2214	738	A	K	C	N	0.0219207	Nonsynonymous	5
Sp19	PB2	2214	738	A	K	C	N	0.0260944	Nonsynonymous	5
Sp20	PB2	2214	738	A	K	C	N	0.0198354	Nonsynonymous	5
F17	PA	1891	631	G	G	A	S	0.0155089	Nonsynonymous	4
Sm18	PA	1891	631	G	G	A	S	0.0220918	Nonsynonymous	4
Sp19	PA	1891	631	G	G	A	S	0.0224775	Nonsynonymous	4
Sp20	PA	1891	631	G	G	A	S	0.0209205	Nonsynonymous	4
F17	PA	585	195	G	E	A	E	0.0234492	Synonymous	4
Sm18	PA	585	195	G	E	A	E	0.02754	Synonymous	4
Sp19	PA	585	195	G	E	A	E	0.0271552	Synonymous	4
Sp20	PA	585	195	G	E	A	E	0.0277728	Synonymous	4
F17	PB1	1378	460	C	Q	A	K	0.0323059	Nonsynonymous	4
Sm18	PB1	1378	460	C	Q	A	K	0.0148466	Nonsynonymous	4
Sp19	PB1	1378	460	C	Q	A	K	0.0170452	Nonsynonymous	4
Sp20	PB1	1378	460	C	Q	A	K	0.0126111	Nonsynonymous	4
F17	PB1	888	296	A	T	G	T	0.0200498	Synonymous	4
Sm18	PB1	888	296	A	T	G	T	0.0177988	Synonymous	4
Sp19	PB1	888	296	A	T	G	T	0.0175719	Synonymous	4
Sp20	PB1	888	296	A	T	G	T	0.0152045	Synonymous	4
F17	PB1	965	322	T	I	C	T	0.0174739	Nonsynonymous	4
Sm18	PB1	965	322	T	I	C	T	0.0164717	Nonsynonymous	4
Sp19	PB1	965	322	T	I	C	T	0.0139537	Nonsynonymous	4
Sp20	PB1	965	322	T	I	C	T	0.014619	Nonsynonymous	4
F17	PB2	639	213	C	R	A	R	0.0216581	Synonymous	4
Sm18	PB2	639	213	C	R	A	R	0.0227093	Synonymous	4
Sp19	PB2	639	213	C	R	A	R	0.0240902	Synonymous	4
Sp20	PB2	639	213	C	R	A	R	0.0219398	Synonymous	4
F17	PA	1478	493	A	E	C	A	0.0344336	Nonsynonymous	3
Sm18	PA	1478	493	A	E	C	A	0.0182757	Nonsynonymous	3
Sp19	PA	1478	493	A	E	C	A	0.0242713	Nonsynonymous	3
Sm18	PB2	393	131	C	G	T	G	0.0142987	Synonymous	3
Sp19	PB2	393	131	C	G	T	G	0.012617	Synonymous	3
Sp20	PB2	393	131	C	G	T	G	0.01711	Synonymous	3
F17	PA	239	80	A	E	G	G	0.0118266	Nonsynonymous	2
W17	PA	239	80	A	E	G	G	0.0173064	Nonsynonymous	2
W17	HA	1402	468	G	A	A	T	0.0286342	Nonsynonymous	1
F17	PB1	1375	459	A	I	G	V	0.022854	Nonsynonymous	1
F17	PB1	1376	459	T	I	C	T	0.0233521	Nonsynonymous	1
F17	PB2	1232	411	T	V	A	E	0.0109515	Nonsynonymous	1
F17	PB2	1264	422	A	N	T	Y	0.0184677	Nonsynonymous	1
