# Supplementary material for: Host obesity impacts genetic variation in influenza A viral populations
Source: J Virol. 2024 May 24;98(6):e01778-23. doi: 10.1128/jvi.01778-23 (PMC11237528; doi:10.1128/jvi.01778-23)
Supplement: Table S4 — SNVs in all ferrets. [file jvi.01778-23-s0006.xlsx]

## Sheet: TableS3
Table S4: SNVs identified in each ferret, their amino acid change, and frequency.
ID	DPI	Segment	Nucleotide position	Amino acid position	Stock nucleotide	Stock amino acid	Variant nucleotide	Variant amino acid	Frequency	Mutation type	Nucleotide change	Amino acid change
1408	d02	NA	291	97	T	P	C	P	0.0151651	Synonymous	T291C	P97P
1408	d02	NP	326	109	C	T	T	I	0.192839	Nonsynonymous	C326T	T109I
1408	d02	NS	183	61	A	G	G	G	0.0167959	Synonymous	A183G	G61G
1408	d02	NS	241	81	A	I	G	V	0.0147471	Nonsynonymous	A241G	I81V
1408	d02	PA	1891	631	G	G	A	S	0.0123533	Nonsynonymous	G1891A	G631S
1408	d02	PA	27	9	C	F	T	F	0.331993	Synonymous	C27T	F9F
1408	d02	PB1	1701	567	A	Q	C	H	0.0249587	Nonsynonymous	A1701C	Q567H
1408	d02	PB1	1882	628	C	L	A	M	0.169587	Nonsynonymous	C1882A	L628M
1408	d02	PB1	2054	685	A	D	G	G	0.0270221	Nonsynonymous	A2054G	D685G
1408	d02	PB1	888	296	A	T	G	T	0.0122855	Synonymous	A888G	T296T
1408	d02	PB1	965	322	T	I	C	T	0.0256715	Nonsynonymous	T965C	I322T
1408	d02	PB2	2028	676	A	T	T	T	0.0135518	Synonymous	A2028T	T676T
1408	d02	PB2	2103	701	C	D	A	E	0.0127516	Nonsynonymous	C2103A	D701E
1408	d02	PB2	2214	738	A	K	C	N	0.0290939	Nonsynonymous	A2214C	K738N
1408	d04	HA	1514	505	G	R	A	K	0.0128662	Nonsynonymous	G1514A	R505K
1408	d04	HA	1606	536	G	V	A	M	0.0198269	Nonsynonymous	G1606A	V536M
1408	d04	HA	191	64	T	L	A	Q	0.117171	Nonsynonymous	T191A	L64Q
1408	d04	HA	380	127	G	S	T	I	0.0473829	Nonsynonymous	G380T	S127I
1408	d04	HA	383	128	C	S	A	Y	0.013365	Nonsynonymous	C383A	S128Y
1408	d04	HA	576	192	C	H	T	H	0.0180958	Synonymous	C576T	H192H
1408	d04	HA	658	220	A	T	G	A	0.0113043	Nonsynonymous	A658G	T220A
1408	d04	HA	754	252	C	R	A	R	0.0437616	Synonymous	C754A	R252R
1408	d04	HA	820	274	G	G	A	R	0.0197002	Nonsynonymous	G820A	G274R
1408	d04	MP	459	NA	G	NA	A	NA	0.0130362	NA	G459A	NANANA
1408	d04	MP	88	NA	G	NA	A	NA	0.0105692	NA	G88A	NANANA
1408	d04	NA	122	41	C	T	A	N	0.0158072	Nonsynonymous	C122A	T41N
1408	d04	NA	291	97	T	P	C	P	0.023957	Synonymous	T291C	P97P
1408	d04	NA	326	109	G	G	A	D	0.050408	Nonsynonymous	G326A	G109D
1408	d04	NA	452	151	G	S	A	N	0.0156011	Nonsynonymous	G452A	S151N
1408	d04	NA	72	24	G	M	A	I	0.0265186	Nonsynonymous	G72A	M24I
1408	d04	NA	806	269	G	S	A	N	0.0116336	Nonsynonymous	G806A	S269N
1408	d04	NP	326	109	C	T	T	I	0.158552	Nonsynonymous	C326T	T109I
1408	d04	NS	183	61	A	G	G	G	0.0188975	Synonymous	A183G	G61G
1408	d04	NS	241	81	A	I	G	V	0.0122125	Nonsynonymous	A241G	I81V
1408	d04	NS	719	240	A	N	G	S	0.0193908	Nonsynonymous	A719G	N240S
1408	d04	PA	1147	383	G	D	A	N	0.0503057	Nonsynonymous	G1147A	D383N
1408	d04	PA	1891	631	G	G	A	S	0.0139396	Nonsynonymous	G1891A	G631S
1408	d04	PA	27	9	C	F	T	F	0.345225	Synonymous	C27T	F9F
1408	d04	PB1	1161	387	G	K	A	K	0.0387062	Synonymous	G1161A	K387K
1408	d04	PB1	1701	567	A	Q	C	H	0.0134039	Nonsynonymous	A1701C	Q567H
1408	d04	PB1	1882	628	C	L	A	M	0.128076	Nonsynonymous	C1882A	L628M
1408	d04	PB1	2054	685	A	D	G	G	0.0339596	Nonsynonymous	A2054G	D685G
1408	d04	PB1	337	113	G	V	A	I	0.017362	Nonsynonymous	G337A	V113I
1408	d04	PB2	1351	451	A	I	T	F	0.0298612	Nonsynonymous	A1351T	I451F
1408	d04	PB2	1477	493	A	R	C	R	0.138041	Synonymous	A1477C	R493R
1408	d04	PB2	2214	738	A	K	C	N	0.0266158	Nonsynonymous	A2214C	K738N
1408	d04	PB2	457	153	G	D	A	N	0.0709898	Nonsynonymous	G457A	D153N
1408	d04	PB2	480	160	A	Q	G	Q	0.0170388	Synonymous	A480G	Q160Q
1409	d04	HA	1167	389	G	K	A	K	0.0159285	Synonymous	G1167A	K389K
1409	d04	HA	1514	505	G	R	A	K	0.0144367	Nonsynonymous	G1514A	R505K
1409	d04	HA	1606	536	G	V	A	M	0.0571204	Nonsynonymous	G1606A	V536M
1409	d04	HA	191	64	T	L	A	Q	0.158126	Nonsynonymous	T191A	L64Q
1409	d04	HA	380	127	G	S	T	I	0.0395019	Nonsynonymous	G380T	S127I
1409	d04	HA	754	252	C	R	A	R	0.0199895	Synonymous	C754A	R252R
1409	d04	HA	820	274	G	G	A	R	0.0463476	Nonsynonymous	G820A	G274R
1409	d04	MP	459	NA	G	NA	A	NA	0.0104442	NA	G459A	NANANA
1409	d04	MP	607	NA	A	NA	C	NA	0.012923	NA	A607C	NANANA
1409	d04	NA	291	97	T	P	C	P	0.0150192	Synonymous	T291C	P97P
1409	d04	NA	326	109	G	G	A	D	0.0153642	Nonsynonymous	G326A	G109D
1409	d04	NA	72	24	G	M	A	I	0.0573454	Nonsynonymous	G72A	M24I
1409	d04	NP	326	109	C	T	T	I	0.173163	Nonsynonymous	C326T	T109I
1409	d04	NS	183	61	A	G	G	G	0.0188189	Synonymous	A183G	G61G
1409	d04	NS	241	81	A	I	G	V	0.0135505	Nonsynonymous	A241G	I81V
1409	d04	NS	719	240	A	N	G	S	0.0350947	Nonsynonymous	A719G	N240S
1409	d04	PA	1147	383	G	D	A	N	0.0158977	Nonsynonymous	G1147A	D383N
1409	d04	PA	1918	640	T	L	A	I	0.0507706	Nonsynonymous	T1918A	L640I
1409	d04	PA	27	9	C	F	T	F	0.369522	Synonymous	C27T	F9F
1409	d04	PA	794	265	C	P	T	L	0.0262337	Nonsynonymous	C794T	P265L
1409	d04	PB1	1161	387	G	K	A	K	0.0299426	Synonymous	G1161A	K387K
1409	d04	PB1	1701	567	A	Q	C	H	0.0259874	Nonsynonymous	A1701C	Q567H
1409	d04	PB1	1882	628	C	L	A	M	0.223048	Nonsynonymous	C1882A	L628M
1409	d04	PB1	2054	685	A	D	G	G	0.0248559	Nonsynonymous	A2054G	D685G
1409	d04	PB2	1351	451	A	I	T	F	0.0163954	Nonsynonymous	A1351T	I451F
1409	d04	PB2	1477	493	A	R	C	R	0.0855059	Synonymous	A1477C	R493R
1409	d04	PB2	2214	738	A	K	C	N	0.0315502	Nonsynonymous	A2214C	K738N
1409	d04	PB2	465	155	C	S	A	R	0.0335006	Nonsynonymous	C465A	S155R
1409	d04	PB2	480	160	A	Q	G	Q	0.0178345	Synonymous	A480G	Q160Q
1409	d06	HA	501	167	T	G	G	G	0.0267993	Synonymous	T501G	G167G
1409	d06	MP	780	NA	G	NA	A	NA	0.015074	NA	G780A	NANANA
1409	d06	NP	326	109	C	T	T	I	0.861122	Nonsynonymous	C326T	T109I
1409	d06	PA	27	9	C	F	T	F	0.0470866	Synonymous	C27T	F9F
1409	d06	PB1	1882	628	C	L	A	M	0.915621	Nonsynonymous	C1882A	L628M
1409	d06	PB2	1654	552	T	W	G	G	0.0915539	Nonsynonymous	T1654G	W552G
1409	d06	PB2	2214	738	A	K	C	N	0.0375807	Nonsynonymous	A2214C	K738N
1409	d06	PB2	482	161	A	D	G	G	0.100895	Nonsynonymous	A482G	D161G
1409	d08	HA	1166	389	A	K	G	R	0.0198066	Nonsynonymous	A1166G	K389R
1409	d08	MP	444	NA	T	NA	C	NA	0.10458	NA	T444C	NANANA
1409	d08	MP	780	NA	G	NA	A	NA	0.0169798	NA	G780A	NANANA
1409	d08	NP	911	304	T	F	C	S	0.0257455	Nonsynonymous	T911C	F304S
1409	d08	PB1	905	302	T	V	C	A	0.118699	Nonsynonymous	T905C	V302A
1409	d08	PB1	906	302	T	V	C	V	0.115307	Synonymous	T906C	V302V
1409	d08	PB2	2214	738	A	K	C	N	0.0484265	Nonsynonymous	A2214C	K738N
1409	d08	PB2	349	117	A	T	C	P	0.178295	Nonsynonymous	A349C	T117P
1409	d08	PB2	52	18	G	E	A	K	0.0141911	Nonsynonymous	G52A	E18K
1410	d02	HA	138	46	T	H	G	Q	0.0250545	Nonsynonymous	T138G	H46Q
1410	d02	HA	1606	536	G	V	A	M	0.0189666	Nonsynonymous	G1606A	V536M
1410	d02	HA	191	64	T	L	A	Q	0.0561957	Nonsynonymous	T191A	L64Q
1410	d02	HA	380	127	G	S	T	I	0.0290192	Nonsynonymous	G380T	S127I
1410	d02	HA	383	128	C	S	T	F	0.0222109	Nonsynonymous	C383T	S128F
1410	d02	HA	592	198	G	E	A	K	0.0769266	Nonsynonymous	G592A	E198K
1410	d02	HA	754	252	C	R	A	R	0.0510285	Synonymous	C754A	R252R
1410	d02	HA	820	274	G	G	A	R	0.0165203	Nonsynonymous	G820A	G274R
1410	d02	HA	979	327	G	V	A	I	0.0266573	Nonsynonymous	G979A	V327I
1410	d02	MP	628	NA	A	NA	C	NA	0.0165698	NA	A628C	NANANA
1410	d02	NA	1384	462	A	I	G	V	0.0376815	Nonsynonymous	A1384G	I462V
1410	d02	NA	147	49	G	V	A	V	0.0158574	Synonymous	G147A	V49V
1410	d02	NA	326	109	G	G	A	D	0.0214899	Nonsynonymous	G326A	G109D
1410	d02	NP	326	109	C	T	T	I	0.11291	Nonsynonymous	C326T	T109I
1410	d02	NP	813	271	C	A	A	A	0.0494082	Synonymous	C813A	A271A
1410	d02	NS	183	61	A	G	G	G	0.0174183	Synonymous	A183G	G61G
1410	d02	NS	198	66	G	E	A	E	0.0147535	Synonymous	G198A	E66E
1410	d02	PA	1147	383	G	D	A	N	0.0332106	Nonsynonymous	G1147A	D383N
1410	d02	PA	1527	509	C	S	T	S	0.0197308	Synonymous	C1527T	S509S
1410	d02	PA	1748	583	G	R	A	H	0.0195181	Nonsynonymous	G1748A	R583H
1410	d02	PA	1891	631	G	G	A	S	0.0136839	Nonsynonymous	G1891A	G631S
1410	d02	PA	239	80	A	E	G	G	0.0168238	Nonsynonymous	A239G	E80G
1410	d02	PA	27	9	C	F	T	F	0.339118	Synonymous	C27T	F9F
1410	d02	PB1	1161	387	G	K	A	K	0.0292451	Synonymous	G1161A	K387K
1410	d02	PB1	1701	567	A	Q	C	H	0.0177295	Nonsynonymous	A1701C	Q567H
1410	d02	PB1	1882	628	C	L	A	M	0.139663	Nonsynonymous	C1882A	L628M
1410	d02	PB1	2054	685	A	D	G	G	0.0200323	Nonsynonymous	A2054G	D685G
1410	d02	PB1	337	113	G	V	T	F	0.139784	Nonsynonymous	G337T	V113F
1410	d02	PB1	759	253	C	H	T	H	0.014256	Synonymous	C759T	H253H
1410	d02	PB2	1477	493	A	R	C	R	0.0290596	Synonymous	A1477C	R493R
1410	d02	PB2	2103	701	C	D	A	E	0.0130618	Nonsynonymous	C2103A	D701E
1410	d02	PB2	2214	738	A	K	C	N	0.0281677	Nonsynonymous	A2214C	K738N
1410	d02	PB2	457	153	G	D	A	N	0.0494943	Nonsynonymous	G457A	D153N
1410	d04	HA	1214	405	A	D	C	A	0.0149868	Nonsynonymous	A1214C	D405A
1410	d04	HA	138	46	T	H	G	Q	0.0391834	Nonsynonymous	T138G	H46Q
1410	d04	HA	380	127	G	S	T	I	0.0213043	Nonsynonymous	G380T	S127I
1410	d04	HA	592	198	G	E	A	K	0.163807	Nonsynonymous	G592A	E198K
1410	d04	HA	802	268	C	L	T	F	0.0153105	Nonsynonymous	C802T	L268F
1410	d04	HA	808	270	G	G	A	R	0.015099	Nonsynonymous	G808A	G270R
1410	d04	HA	820	274	G	G	A	R	0.0137904	Nonsynonymous	G820A	G274R
1410	d04	HA	979	327	G	V	A	I	0.0412339	Nonsynonymous	G979A	V327I
1410	d04	NA	726	242	A	G	G	G	0.0149503	Synonymous	A726G	G242G
1410	d04	NP	326	109	C	T	T	I	0.10309	Nonsynonymous	C326T	T109I
1410	d04	NP	813	271	C	A	A	A	0.107023	Synonymous	C813A	A271A
1410	d04	NS	241	81	A	I	G	V	0.0230926	Nonsynonymous	A241G	I81V
1410	d04	PA	1527	509	C	S	T	S	0.0427491	Synonymous	C1527T	S509S
1410	d04	PA	1891	631	G	G	A	S	0.0149952	Nonsynonymous	G1891A	G631S
1410	d04	PA	27	9	C	F	T	F	0.358051	Synonymous	C27T	F9F
1410	d04	PA	280	94	A	I	G	V	0.0116556	Nonsynonymous	A280G	I94V
1410	d04	PB1	1882	628	C	L	A	M	0.189652	Nonsynonymous	C1882A	L628M
1410	d04	PB1	2054	685	A	D	G	G	0.0188985	Nonsynonymous	A2054G	D685G
1410	d04	PB1	779	260	G	R	A	K	0.0291652	Nonsynonymous	G779A	R260K
1410	d04	PB2	2026	676	A	T	G	A	0.012492	Nonsynonymous	A2026G	T676A
1410	d04	PB2	2028	676	A	T	T	T	0.014715	Synonymous	A2028T	T676T
1410	d04	PB2	2103	701	C	D	A	E	0.0111957	Nonsynonymous	C2103A	D701E
1410	d04	PB2	2214	738	A	K	C	N	0.0280445	Nonsynonymous	A2214C	K738N
1410	d06	NA	291	97	T	P	C	P	0.0493658	Synonymous	T291C	P97P
1410	d06	NP	326	109	C	T	T	I	0.268966	Nonsynonymous	C326T	T109I
1410	d06	PA	27	9	C	F	T	F	0.282977	Synonymous	C27T	F9F
1410	d06	PB1	2054	685	A	D	G	G	0.0321655	Nonsynonymous	A2054G	D685G
1410	d06	PB2	2214	738	A	K	C	N	0.0359658	Nonsynonymous	A2214C	K738N
1412	d08	HA	376	126	G	A	A	T	0.0256793	Nonsynonymous	G376A	A126T
1412	d08	NP	326	109	C	T	T	I	0.165638	Nonsynonymous	C326T	T109I
1412	d08	NS	183	61	A	G	G	G	0.0220534	Synonymous	A183G	G61G
1412	d08	NS	241	81	A	I	G	V	0.0191656	Nonsynonymous	A241G	I81V
1412	d08	PA	27	9	C	F	T	F	0.352095	Synonymous	C27T	F9F
1412	d08	PB1	1701	567	A	Q	C	H	0.0162917	Nonsynonymous	A1701C	Q567H
1412	d08	PB1	1882	628	C	L	A	M	0.163185	Nonsynonymous	C1882A	L628M
1412	d08	PB1	2054	685	A	D	G	G	0.0360872	Nonsynonymous	A2054G	D685G
1412	d08	PB1	965	322	T	I	C	T	0.018775	Nonsynonymous	T965C	I322T
1412	d08	PB2	2103	701	C	D	A	E	0.0108802	Nonsynonymous	C2103A	D701E
1412	d08	PB2	2214	738	A	K	C	N	0.0343962	Nonsynonymous	A2214C	K738N
1414	d04	HA	191	64	T	L	A	Q	0.0391489	Nonsynonymous	T191A	L64Q
1414	d04	HA	380	127	G	S	T	I	0.0619909	Nonsynonymous	G380T	S127I
1414	d04	HA	611	204	T	I	A	K	0.0729393	Nonsynonymous	T611A	I204K
1414	d04	NA	310	104	A	I	G	V	0.017949	Nonsynonymous	A310G	I104V
1414	d04	NA	452	151	G	S	A	N	0.0423302	Nonsynonymous	G452A	S151N
1414	d04	NP	326	109	C	T	T	I	0.184528	Nonsynonymous	C326T	T109I
1414	d04	NS	634	212	T	S	C	P	0.0196737	Nonsynonymous	T634C	S212P
1414	d04	PA	27	9	C	F	T	F	0.244917	Synonymous	C27T	F9F
1414	d04	PB1	2054	685	A	D	G	G	0.0130034	Nonsynonymous	A2054G	D685G
1414	d04	PB2	1928	643	C	S	G	*	0.019672	Nonsynonymous	C1928G	S643*
1414	d04	PB2	2028	676	A	T	T	T	0.0229507	Synonymous	A2028T	T676T
1414	d04	PB2	2214	738	A	K	C	N	0.0351638	Nonsynonymous	A2214C	K738N
1414	d06	MP	444	NA	T	NA	C	NA	0.12195	NA	T444C	NANANA
1414	d06	NA	1283	428	G	R	T	I	0.0107386	Nonsynonymous	G1283T	R428I
1414	d06	NP	911	304	T	F	C	S	0.0246292	Nonsynonymous	T911C	F304S
1414	d06	PB1	1570	524	A	S	G	G	0.0118645	Nonsynonymous	A1570G	S524G
1414	d06	PB1	505	169	G	D	A	N	0.0482419	Nonsynonymous	G505A	D169N
1414	d06	PB1	905	302	T	V	C	A	0.190533	Nonsynonymous	T905C	V302A
1414	d06	PB1	906	302	T	V	C	V	0.185127	Synonymous	T906C	V302V
1414	d06	PB2	2214	738	A	K	C	N	0.0494713	Nonsynonymous	A2214C	K738N
1414	d06	PB2	349	117	A	T	C	P	0.115358	Nonsynonymous	A349C	T117P
1414	d06	PB2	482	161	A	D	G	G	0.0122347	Nonsynonymous	A482G	D161G
1415	d02	HA	1141	381	A	K	G	E	0.0124721	Nonsynonymous	A1141G	K381E
1415	d02	HA	138	46	T	H	G	Q	0.0250044	Nonsynonymous	T138G	H46Q
1415	d02	HA	191	64	T	L	A	Q	0.117827	Nonsynonymous	T191A	L64Q
1415	d02	HA	290	97	T	I	C	T	0.0172878	Nonsynonymous	T290C	I97T
1415	d02	HA	376	126	G	A	A	T	0.201774	Nonsynonymous	G376A	A126T
1415	d02	HA	380	127	G	S	T	I	0.0617033	Nonsynonymous	G380T	S127I
1415	d02	HA	383	128	C	S	T	F	0.034221	Nonsynonymous	C383T	S128F
1415	d02	HA	592	198	G	E	A	K	0.0666556	Nonsynonymous	G592A	E198K
1415	d02	HA	814	272	A	S	G	G	0.0178259	Nonsynonymous	A814G	S272G
1415	d02	HA	979	327	G	V	A	I	0.0277559	Nonsynonymous	G979A	V327I
1415	d02	NA	819	273	G	V	T	V	0.0348911	Synonymous	G819T	V273V
1415	d02	NP	326	109	C	T	T	I	0.146704	Nonsynonymous	C326T	T109I
1415	d02	NS	147	49	T	T	C	T	0.049789	Synonymous	T147C	T49T
1415	d02	NS	222	74	C	D	T	D	0.0204201	Synonymous	C222T	D74D
1415	d02	NS	249	83	A	S	G	S	0.0556052	Synonymous	A249G	S83S
1415	d02	NS	327	109	G	Q	A	Q	0.0129294	Synonymous	G327A	Q109Q
1415	d02	PA	1891	631	G	G	A	S	0.0324241	Nonsynonymous	G1891A	G631S
1415	d02	PA	27	9	C	F	T	F	0.398828	Synonymous	C27T	F9F
1415	d02	PA	633	211	G	M	A	I	0.0277989	Nonsynonymous	G633A	M211I
1415	d02	PA	791	264	C	T	T	I	0.0135589	Nonsynonymous	C791T	T264I
1415	d02	PB1	1051	351	T	L	C	L	0.0848476	Synonymous	T1051C	L351L
1415	d02	PB1	1882	628	C	L	A	M	0.25458	Nonsynonymous	C1882A	L628M
1415	d02	PB1	204	68	T	P	C	P	0.0141471	Synonymous	T204C	P68P
1415	d02	PB1	2054	685	A	D	G	G	0.0226561	Nonsynonymous	A2054G	D685G
1415	d02	PB1	207	69	T	I	C	I	0.0138708	Synonymous	T207C	I69I
1415	d02	PB1	888	296	A	T	G	T	0.0273417	Synonymous	A888G	T296T
1415	d02	PB1	965	322	T	I	C	T	0.0126566	Nonsynonymous	T965C	I322T
1415	d02	PB2	1477	493	A	R	C	R	0.115258	Synonymous	A1477C	R493R
1415	d02	PB2	2214	738	A	K	C	N	0.0330507	Nonsynonymous	A2214C	K738N
1415	d02	PB2	984	328	C	F	T	F	0.0188511	Synonymous	C984T	F328F
1415	d08	HA	376	126	G	A	A	T	0.0356223	Nonsynonymous	G376A	A126T
1415	d08	HA	383	128	C	S	A	Y	0.0147897	Nonsynonymous	C383A	S128Y
1415	d08	NA	1092	364	C	I	T	I	0.0206297	Synonymous	C1092T	I364I
1415	d08	NA	291	97	T	P	C	P	0.0134605	Synonymous	T291C	P97P
1415	d08	NP	326	109	C	T	T	I	0.172958	Nonsynonymous	C326T	T109I
1415	d08	NS	183	61	A	G	G	G	0.0155154	Synonymous	A183G	G61G
1415	d08	NS	241	81	A	I	G	V	0.0144795	Nonsynonymous	A241G	I81V
1415	d08	PA	1891	631	G	G	A	S	0.0112968	Nonsynonymous	G1891A	G631S
1415	d08	PA	239	80	A	E	G	G	0.0119022	Nonsynonymous	A239G	E80G
1415	d08	PA	27	9	C	F	T	F	0.327017	Synonymous	C27T	F9F
1415	d08	PB1	1375	459	A	I	G	V	0.0109289	Nonsynonymous	A1375G	I459V
1415	d08	PB1	1378	460	C	Q	A	K	0.0115115	Nonsynonymous	C1378A	Q460K
1415	d08	PB1	1701	567	A	Q	C	H	0.0267693	Nonsynonymous	A1701C	Q567H
1415	d08	PB1	1882	628	C	L	A	M	0.159862	Nonsynonymous	C1882A	L628M
1415	d08	PB1	2054	685	A	D	G	G	0.0491367	Nonsynonymous	A2054G	D685G
1415	d08	PB1	965	322	T	I	C	T	0.0224622	Nonsynonymous	T965C	I322T
1415	d08	PB2	2028	676	A	T	T	T	0.0140337	Synonymous	A2028T	T676T
1415	d08	PB2	2103	701	C	D	A	E	0.014657	Nonsynonymous	C2103A	D701E
1415	d08	PB2	2214	738	A	K	C	N	0.0261731	Nonsynonymous	A2214C	K738N
1416	d02	HA	1331	444	A	K	G	R	0.0189944	Nonsynonymous	A1331G	K444R
1416	d02	HA	191	64	T	L	A	Q	0.043121	Nonsynonymous	T191A	L64Q
1416	d02	HA	376	126	G	A	A	T	0.0808567	Nonsynonymous	G376A	A126T
1416	d02	HA	380	127	G	S	T	I	0.037397	Nonsynonymous	G380T	S127I
1416	d02	HA	383	128	C	S	T	F	0.0238403	Nonsynonymous	C383T	S128F
1416	d02	HA	799	267	G	V	A	I	0.0163447	Nonsynonymous	G799A	V267I
1416	d02	HA	808	270	G	G	A	R	0.0121828	Nonsynonymous	G808A	G270R
1416	d02	MP	564	NA	C	NA	A	NA	0.0140934	NA	C564A	NANANA
1416	d02	NP	200	67	T	V	C	A	0.0219607	Nonsynonymous	T200C	V67A
1416	d02	NP	326	109	C	T	T	I	0.127448	Nonsynonymous	C326T	T109I
1416	d02	NP	561	187	G	G	A	G	0.0169531	Synonymous	G561A	G187G
1416	d02	NS	183	61	A	G	G	G	0.0137321	Synonymous	A183G	G61G
1416	d02	NS	220	74	G	D	A	N	0.0291791	Nonsynonymous	G220A	D74N
1416	d02	NS	241	81	A	I	G	V	0.0193945	Nonsynonymous	A241G	I81V
1416	d02	PA	1891	631	G	G	A	S	0.0118029	Nonsynonymous	G1891A	G631S
1416	d02	PA	27	9	C	F	T	F	0.3289	Synonymous	C27T	F9F
1416	d02	PB1	1701	567	A	Q	C	H	0.0103017	Nonsynonymous	A1701C	Q567H
1416	d02	PB1	1882	628	C	L	A	M	0.191774	Nonsynonymous	C1882A	L628M
1416	d02	PB1	2054	685	A	D	G	G	0.0179094	Nonsynonymous	A2054G	D685G
1416	d02	PB2	2103	701	C	D	A	E	0.015845	Nonsynonymous	C2103A	D701E
1416	d02	PB2	2214	738	A	K	C	N	0.0344479	Nonsynonymous	A2214C	K738N
1416	d02	PB2	641	214	A	K	C	T	0.0240877	Nonsynonymous	A641C	K214T
1416	d04	HA	1167	389	G	K	A	K	0.0153392	Synonymous	G1167A	K389K
1416	d04	HA	383	128	C	S	T	F	0.0207961	Nonsynonymous	C383T	S128F
1416	d04	HA	592	198	G	E	A	K	0.0182995	Nonsynonymous	G592A	E198K
1416	d04	HA	753	251	G	L	A	L	0.0119772	Synonymous	G753A	L251L
1416	d04	NP	273	91	G	K	A	K	0.0326906	Synonymous	G273A	K91K
1416	d04	NP	326	109	C	T	T	I	0.151844	Nonsynonymous	C326T	T109I
1416	d04	NS	183	61	A	G	G	G	0.0212774	Synonymous	A183G	G61G
1416	d04	NS	220	74	G	D	A	N	0.0282706	Nonsynonymous	G220A	D74N
1416	d04	NS	241	81	A	I	G	V	0.0157532	Nonsynonymous	A241G	I81V
1416	d04	NS	294	98	G	M	A	I	0.0320671	Nonsynonymous	G294A	M98I
1416	d04	NS	39	13	C	C	T	C	0.0139667	Synonymous	C39T	C13C
1416	d04	NS	820	274	C	L	A	I	0.020193	Nonsynonymous	C820A	L274I
1416	d04	PA	1891	631	G	G	A	S	0.0567921	Nonsynonymous	G1891A	G631S
1416	d04	PA	1986	662	G	S	A	S	0.0149583	Synonymous	G1986A	S662S
1416	d04	PA	27	9	C	F	T	F	0.281168	Synonymous	C27T	F9F
1416	d04	PB1	1304	435	C	T	T	I	0.0264815	Nonsynonymous	C1304T	T435I
1416	d04	PB1	1882	628	C	L	A	M	0.116011	Nonsynonymous	C1882A	L628M
1416	d04	PB1	2054	685	A	D	G	G	0.0176255	Nonsynonymous	A2054G	D685G
1416	d04	PB1	888	296	A	T	G	T	0.0124917	Synonymous	A888G	T296T
1416	d04	PB2	20	7	T	L	C	P	0.0175543	Nonsynonymous	T20C	L7P
1416	d04	PB2	2103	701	C	D	A	E	0.017866	Nonsynonymous	C2103A	D701E
1416	d04	PB2	2214	738	A	K	C	N	0.0301728	Nonsynonymous	A2214C	K738N
1789	d02	HA	272	91	G	G	A	E	0.0373915	Nonsynonymous	G272A	G91E
1789	d02	HA	382	128	T	S	C	P	0.0127211	Nonsynonymous	T382C	S128P
1789	d02	HA	820	274	G	G	A	R	0.0219645	Nonsynonymous	G820A	G274R
1789	d02	MP	258	NA	G	NA	A	NA	0.0143873	NA	G258A	NANANA
1789	d02	MP	82	NA	C	NA	T	NA	0.0102942	NA	C82T	NANANA
1789	d02	NA	219	73	G	K	A	K	0.015979	Synonymous	G219A	K73K
1789	d02	NA	291	97	T	P	C	P	0.0204282	Synonymous	T291C	P97P
1789	d02	NP	326	109	C	T	T	I	0.152158	Nonsynonymous	C326T	T109I
1789	d02	NS	183	61	A	G	G	G	0.0344662	Synonymous	A183G	G61G
1789	d02	NS	241	81	A	I	G	V	0.0148031	Nonsynonymous	A241G	I81V
1789	d02	PA	1342	448	G	A	A	T	0.0105599	Nonsynonymous	G1342A	A448T
1789	d02	PA	1891	631	G	G	A	S	0.0146952	Nonsynonymous	G1891A	G631S
1789	d02	PA	27	9	C	F	T	F	0.368545	Synonymous	C27T	F9F
1789	d02	PB1	1509	503	C	A	T	A	0.0357032	Synonymous	C1509T	A503A
1789	d02	PB1	1512	504	C	N	T	N	0.035238	Synonymous	C1512T	N504N
1789	d02	PB1	1701	567	A	Q	C	H	0.0205397	Nonsynonymous	A1701C	Q567H
1789	d02	PB1	1882	628	C	L	A	M	0.188046	Nonsynonymous	C1882A	L628M
1789	d02	PB1	2054	685	A	D	G	G	0.0163427	Nonsynonymous	A2054G	D685G
1789	d02	PB1	965	322	T	I	C	T	0.0196547	Nonsynonymous	T965C	I322T
1789	d02	PB2	1365	455	C	D	T	D	0.0135336	Synonymous	C1365T	D455D
1789	d02	PB2	2214	738	A	K	C	N	0.0343728	Nonsynonymous	A2214C	K738N
1789	d04	HA	1184	395	A	D	G	G	0.0200835	Nonsynonymous	A1184G	D395G
1789	d04	HA	1312	438	G	V	A	I	0.0182237	Nonsynonymous	G1312A	V438I
1789	d04	HA	227	76	A	E	G	G	0.0119525	Nonsynonymous	A227G	E76G
1789	d04	HA	376	126	G	A	A	T	0.0281116	Nonsynonymous	G376A	A126T
1789	d04	HA	402	134	C	I	T	I	0.0233525	Synonymous	C402T	I134I
1789	d04	HA	592	198	G	E	A	K	0.0157964	Nonsynonymous	G592A	E198K
1789	d04	HA	658	220	A	T	G	A	0.0494561	Nonsynonymous	A658G	T220A
1789	d04	HA	7	3	A	T	G	A	0.024147	Nonsynonymous	A7G	T3A
1789	d04	HA	820	274	G	G	A	R	0.0286792	Nonsynonymous	G820A	G274R
1789	d04	HA	931	311	T	F	A	I	0.0417627	Nonsynonymous	T931A	F311I
1789	d04	MP	168	NA	T	NA	C	NA	0.0112745	NA	T168C	NANANA
1789	d04	MP	88	NA	G	NA	A	NA	0.0116673	NA	G88A	NANANA
1789	d04	NA	1149	383	G	T	A	T	0.0266468	Synonymous	G1149A	T383T
1789	d04	NA	219	73	G	K	A	K	0.0124455	Synonymous	G219A	K73K
1789	d04	NA	291	97	T	P	C	P	0.0256119	Synonymous	T291C	P97P
1789	d04	NA	48	16	T	T	C	T	0.0151743	Synonymous	T48C	T16T
1789	d04	NA	781	261	G	V	A	I	0.0242968	Nonsynonymous	G781A	V261I
1789	d04	NP	326	109	C	T	T	I	0.0966514	Nonsynonymous	C326T	T109I
1789	d04	NP	78	26	G	R	A	R	0.0367395	Synonymous	G78A	R26R
1789	d04	NS	183	61	A	G	G	G	0.0324272	Synonymous	A183G	G61G
1789	d04	NS	241	81	A	I	G	V	0.0168934	Nonsynonymous	A241G	I81V
1789	d04	PA	1108	370	C	L	A	I	0.0175006	Nonsynonymous	C1108A	L370I
1789	d04	PA	1891	631	G	G	A	S	0.0287274	Nonsynonymous	G1891A	G631S
1789	d04	PA	27	9	C	F	T	F	0.308294	Synonymous	C27T	F9F
1789	d04	PA	411	137	G	K	A	K	0.0204183	Synonymous	G411A	K137K
1789	d04	PA	942	314	C	F	T	F	0.0147729	Synonymous	C942T	F314F
1789	d04	PB1	1124	375	A	N	C	T	0.0295091	Nonsynonymous	A1124C	N375T
1789	d04	PB1	1509	503	C	A	T	A	0.0225414	Synonymous	C1509T	A503A
1789	d04	PB1	1512	504	C	N	T	N	0.0219178	Synonymous	C1512T	N504N
1789	d04	PB1	1882	628	C	L	A	M	0.142344	Nonsynonymous	C1882A	L628M
1789	d04	PB1	2045	682	T	I	C	T	0.0140681	Nonsynonymous	T2045C	I682T
1789	d04	PB1	2054	685	A	D	G	G	0.0227742	Nonsynonymous	A2054G	D685G
1789	d04	PB1	965	322	T	I	C	T	0.0135527	Nonsynonymous	T965C	I322T
1789	d04	PB2	1137	379	A	R	G	R	0.0192464	Synonymous	A1137G	R379R
1789	d04	PB2	201	67	C	I	T	I	0.0110846	Synonymous	C201T	I67I
1789	d04	PB2	2214	738	A	K	C	N	0.038659	Nonsynonymous	A2214C	K738N
1789	d04	PB2	548	183	T	L	A	Q	0.0174401	Nonsynonymous	T548A	L183Q
1794	d02	NS	457	153	G	E	A	K	0.0521032	Nonsynonymous	G457A	E153K
1794	d02	PA	27	9	C	F	T	F	0.33571	Synonymous	C27T	F9F
1794	d02	PB1	2174	725	A	D	C	A	0.0207954	Nonsynonymous	A2174C	D725A
1794	d02	PB2	142	48	A	K	C	Q	0.0189263	Nonsynonymous	A142C	K48Q
1794	d02	PB2	2115	705	A	G	C	G	0.106667	Synonymous	A2115C	G705G
1794	d02	PB2	2149	717	A	T	G	A	0.0972498	Nonsynonymous	A2149G	T717A
1794	d02	PB2	2151	717	G	T	A	T	0.0980662	Synonymous	G2151A	T717T
1794	d02	PB2	2157	719	G	G	A	G	0.101584	Synonymous	G2157A	G719G
1794	d02	PB2	2163	721	A	K	C	N	0.109067	Nonsynonymous	A2163C	K721N
1794	d02	PB2	2172	724	A	V	G	V	0.058139	Synonymous	A2172G	V724V
1794	d02	PB2	2173	725	T	L	C	L	0.0470314	Synonymous	T2173C	L725L
1794	d02	PB2	2263	755	C	R	T	W	0.0908493	Nonsynonymous	C2263T	R755W
1794	d04	PB2	21	7	A	L	G	L	0.0532906	Synonymous	A21G	L7L
1794	d04	PB2	2106	702	A	K	G	K	0.0568426	Synonymous	A2106G	K702K
1794	d04	PB2	2115	705	A	G	C	G	0.131543	Synonymous	A2115C	G705G
1794	d04	PB2	2149	717	A	T	G	A	0.117548	Nonsynonymous	A2149G	T717A
1794	d04	PB2	2151	717	G	T	A	T	0.111544	Synonymous	G2151A	T717T
1794	d04	PB2	2157	719	G	G	A	G	0.120189	Synonymous	G2157A	G719G
1794	d04	PB2	2163	721	A	K	C	N	0.0865487	Nonsynonymous	A2163C	K721N
1794	d04	PB2	2172	724	A	V	G	V	0.093213	Synonymous	A2172G	V724V
1794	d04	PB2	2173	725	T	L	C	L	0.0895527	Synonymous	T2173C	L725L
1794	d04	PB2	2175	725	G	L	A	L	0.0987116	Synonymous	G2175A	L725L
1794	d04	PB2	2178	726	A	I	T	I	0.114356	Synonymous	A2178T	I726I
1794	d04	PB2	2187	729	A	G	G	G	0.168283	Synonymous	A2187G	G729G
1794	d04	PB2	2214	738	A	K	C	N	0.0402332	Nonsynonymous	A2214C	K738N
1794	d04	PB2	39	13	A	Q	G	Q	0.0566578	Synonymous	A39G	Q13Q
1794	d04	PB2	42	14	T	S	C	S	0.0544252	Synonymous	T42C	S14S
1794	d04	PB2	6	2	A	E	G	E	0.0685776	Synonymous	A6G	E2E
1794	d04	PB2	66	22	A	K	G	K	0.0543806	Synonymous	A66G	K22K
1794	d04	PB2	78	26	T	D	C	D	0.0491981	Synonymous	T78C	D26D
1794	d04	PB2	93	31	T	I	C	I	0.0438256	Synonymous	T93C	I31I
1794	d06	HA	1383	461	G	K	A	K	0.0495524	Synonymous	G1383A	K461K
1794	d06	HA	854	285	A	N	C	T	0.0349452	Nonsynonymous	A854C	N285T
1794	d06	PA	1944	648	C	S	T	S	0.0189639	Synonymous	C1944T	S648S
1794	d06	PA	551	184	G	S	A	N	0.0227028	Nonsynonymous	G551A	S184N
1794	d06	PB1	2260	754	G	G	A	R	0.0234481	Nonsynonymous	G2260A	G754R
1794	d06	PB2	1663	555	A	R	T	W	0.0167727	Nonsynonymous	A1663T	R555W
1794	d06	PB2	2214	738	A	K	C	N	0.0558756	Nonsynonymous	A2214C	K738N
1794	d06	PB2	58	20	C	L	T	L	0.0575703	Synonymous	C58T	L20L
1794	d06	PB2	766	256	G	D	A	N	0.0152814	Nonsynonymous	G766A	D256N
1794	d08	HA	284	95	C	S	A	Y	0.524785	Nonsynonymous	C284A	S95Y
1794	d08	HA	7	3	A	T	C	P	0.0230132	Nonsynonymous	A7C	T3P
1794	d08	PA	2011	671	G	A	T	S	0.0195339	Nonsynonymous	G2011T	A671S
1794	d08	PA	551	184	G	S	A	N	0.0515746	Nonsynonymous	G551A	S184N
1794	d08	PB2	2208	736	A	K	C	N	0.0133662	Nonsynonymous	A2208C	K736N
1794	d08	PB2	2214	738	A	K	C	N	0.0458396	Nonsynonymous	A2214C	K738N
1794	d08	PB2	58	20	C	L	T	L	0.26793	Synonymous	C58T	L20L
1794	d10	HA	284	95	C	S	A	Y	0.685798	Nonsynonymous	C284A	S95Y
1794	d10	NP	567	189	G	M	A	I	0.134588	Nonsynonymous	G567A	M189I
1794	d10	PB1	1549	517	A	I	G	V	0.0358879	Nonsynonymous	A1549G	I517V
1794	d10	PB2	1938	646	A	R	G	R	0.118151	Synonymous	A1938G	R646R
1797	d02	HA	1213	405	G	D	A	N	0.128181	Nonsynonymous	G1213A	D405N
1797	d02	PB2	2106	702	A	K	G	K	0.0351823	Synonymous	A2106G	K702K
1797	d02	PB2	2115	705	A	G	C	G	0.222891	Synonymous	A2115C	G705G
1797	d02	PB2	2149	717	A	T	G	A	0.218874	Nonsynonymous	A2149G	T717A
1797	d02	PB2	2151	717	G	T	A	T	0.212131	Synonymous	G2151A	T717T
1797	d02	PB2	2157	719	G	G	A	G	0.220889	Synonymous	G2157A	G719G
1797	d02	PB2	2163	721	A	K	C	N	0.229655	Nonsynonymous	A2163C	K721N
1797	d02	PB2	2172	724	A	V	G	V	0.179504	Synonymous	A2172G	V724V
1797	d02	PB2	2173	725	T	L	C	L	0.175631	Synonymous	T2173C	L725L
1797	d02	PB2	2175	725	G	L	A	L	0.191174	Synonymous	G2175A	L725L
1797	d02	PB2	2178	726	A	I	T	I	0.217175	Synonymous	A2178T	I726I
1797	d02	PB2	2187	729	A	G	G	G	0.266482	Synonymous	A2187G	G729G
1797	d02	PB2	2214	738	A	K	C	N	0.0485453	Nonsynonymous	A2214C	K738N
1797	d02	PB2	2266	756	A	M	G	V	0.0325796	Nonsynonymous	A2266G	M756V
1797	d02	PB2	2267	756	T	M	C	T	0.0340618	Nonsynonymous	T2267C	M756T
1797	d02	PB2	39	13	A	Q	G	Q	0.0123124	Synonymous	A39G	Q13Q
1797	d02	PB2	6	2	A	E	G	E	0.0115329	Synonymous	A6G	E2E
1797	d04	HA	557	186	T	F	C	S	0.0177294	Nonsynonymous	T557C	F186S
1797	d04	PA	27	9	C	F	T	F	0.0514086	Synonymous	C27T	F9F
1797	d04	PB2	334	112	C	P	T	S	0.987985	Nonsynonymous	C334T	P112S
1797	d04	PB2	2214	738	A	K	C	N	0.0440339	Nonsynonymous	A2214C	K738N
1797	d06	NP	254	85	C	A	T	V	0.010669	Nonsynonymous	C254T	A85V
1797	d06	PA	778	260	T	F	G	V	0.0153886	Nonsynonymous	T778G	F260V
1797	d06	PB1	2029	677	A	T	C	P	0.0117501	Nonsynonymous	A2029C	T677P
1797	d06	PB1	706	236	T	L	A	M	0.0142741	Nonsynonymous	T706A	L236M
1797	d06	PB2	2096	699	A	K	C	T	0.0267562	Nonsynonymous	A2096C	K699T
1797	d06	PB2	2099	700	A	E	C	A	0.0266059	Nonsynonymous	A2099C	E700A
1797	d06	PB2	2100	700	A	E	T	D	0.0268227	Nonsynonymous	A2100T	E700D
1797	d06	PB2	2110	704	T	Y	G	D	0.0288105	Nonsynonymous	T2110G	Y704D
1797	d06	PB2	2214	738	A	K	C	N	0.0418524	Nonsynonymous	A2214C	K738N
1797	d08	NP	1187	396	C	T	T	I	0.0173602	Nonsynonymous	C1187T	T396I
1797	d08	PA	1467	489	C	C	T	C	0.0421535	Synonymous	C1467T	C489C
1797	d08	PB1	1078	360	A	K	G	E	0.0396488	Nonsynonymous	A1078G	K360E
1797	d08	PB1	2029	677	A	T	C	P	0.057712	Nonsynonymous	A2029C	T677P
1797	d08	PB1	706	236	T	L	A	M	0.0357769	Nonsynonymous	T706A	L236M
1797	d08	PB2	2096	699	A	K	C	T	0.0207012	Nonsynonymous	A2096C	K699T
1797	d08	PB2	2099	700	A	E	C	A	0.0208849	Nonsynonymous	A2099C	E700A
1797	d08	PB2	2100	700	A	E	T	D	0.0207703	Nonsynonymous	A2100T	E700D
1797	d08	PB2	2110	704	T	Y	G	D	0.0214826	Nonsynonymous	T2110G	Y704D
1797	d08	PB2	2214	738	A	K	C	N	0.0509043	Nonsynonymous	A2214C	K738N
1800	d02	HA	1490	497	G	R	A	K	0.017469	Nonsynonymous	G1490A	R497K
1800	d02	HA	431	144	A	Y	G	C	0.0109665	Nonsynonymous	A431G	Y144C
1800	d02	HA	651	217	G	L	A	L	0.01641	Synonymous	G651A	L217L
1800	d02	HA	841	281	T	L	C	L	0.0115686	Synonymous	T841C	L281L
1800	d02	NA	291	97	T	P	C	P	0.0162082	Synonymous	T291C	P97P
1800	d02	NP	326	109	C	T	T	I	0.148284	Nonsynonymous	C326T	T109I
1800	d02	NS	183	61	A	G	G	G	0.0298791	Synonymous	A183G	G61G
1800	d02	NS	241	81	A	I	G	V	0.0245128	Nonsynonymous	A241G	I81V
1800	d02	PA	27	9	C	F	T	F	0.375975	Synonymous	C27T	F9F
1800	d02	PB1	1431	477	G	M	A	I	0.0101815	Nonsynonymous	G1431A	M477I
1800	d02	PB1	1701	567	A	Q	C	H	0.0268069	Nonsynonymous	A1701C	Q567H
1800	d02	PB1	1882	628	C	L	A	M	0.158875	Nonsynonymous	C1882A	L628M
1800	d02	PB1	965	322	T	I	C	T	0.0196956	Nonsynonymous	T965C	I322T
1800	d02	PB2	1985	662	C	T	A	N	0.0286541	Nonsynonymous	C1985A	T662N
1800	d02	PB2	2214	738	A	K	C	N	0.0343616	Nonsynonymous	A2214C	K738N
1800	d02	PB2	417	139	C	V	A	V	0.011248	Synonymous	C417A	V139V
1800	d04	HA	1490	497	G	R	A	K	0.0116234	Nonsynonymous	G1490A	R497K
1800	d04	HA	417	139	C	T	A	T	0.0152925	Synonymous	C417A	T139T
1800	d04	HA	506	169	A	Y	T	F	0.0311184	Nonsynonymous	A506T	Y169F
1800	d04	HA	651	217	G	L	A	L	0.0122749	Synonymous	G651A	L217L
1800	d04	HA	652	218	A	N	G	D	0.0111074	Nonsynonymous	A652G	N218D
1800	d04	HA	802	268	C	L	T	F	0.0325766	Nonsynonymous	C802T	L268F
1800	d04	HA	814	272	A	S	G	G	0.0977843	Nonsynonymous	A814G	S272G
1800	d04	HA	841	281	T	L	C	L	0.0123281	Synonymous	T841C	L281L
1800	d04	NA	1180	394	G	V	A	I	0.0276556	Nonsynonymous	G1180A	V394I
1800	d04	NA	1294	432	A	T	C	P	0.0125193	Nonsynonymous	A1294C	T432P
1800	d04	NA	1389	463	T	N	A	K	0.024451	Nonsynonymous	T1389A	N463K
1800	d04	NA	291	97	T	P	C	P	0.025572	Synonymous	T291C	P97P
1800	d04	NA	375	125	T	G	C	G	0.039637	Synonymous	T375C	G125G
1800	d04	NP	326	109	C	T	T	I	0.204724	Nonsynonymous	C326T	T109I
1800	d04	NS	183	61	A	G	G	G	0.0498721	Synonymous	A183G	G61G
1800	d04	NS	241	81	A	I	G	V	0.0240957	Nonsynonymous	A241G	I81V
1800	d04	NS	824	275	T	V	G	G	0.0325325	Nonsynonymous	T824G	V275G
1800	d04	PA	27	9	C	F	T	F	0.330519	Synonymous	C27T	F9F
1800	d04	PA	375	125	G	R	A	R	0.132286	Synonymous	G375A	R125R
1800	d04	PA	691	231	G	A	A	T	0.0117432	Nonsynonymous	G691A	A231T
1800	d04	PB1	1251	417	G	T	A	T	0.0167135	Synonymous	G1251A	T417T
1800	d04	PB1	1788	596	G	P	A	P	0.0128404	Synonymous	G1788A	P596P
1800	d04	PB1	1882	628	C	L	A	M	0.201139	Nonsynonymous	C1882A	L628M
1800	d04	PB1	234	78	G	E	T	D	0.0927636	Nonsynonymous	G234T	E78D
1800	d04	PB1	637	213	A	T	G	A	0.0121824	Nonsynonymous	A637G	T213A
1800	d04	PB2	1144	382	A	I	G	V	0.0153851	Nonsynonymous	A1144G	I382V
1800	d04	PB2	1985	662	C	T	A	N	0.0254387	Nonsynonymous	C1985A	T662N
1800	d04	PB2	2214	738	A	K	C	N	0.0390426	Nonsynonymous	A2214C	K738N
1800	d04	PB2	588	196	T	C	C	C	0.010853	Synonymous	T588C	C196C
1800	d04	PB2	87	29	C	A	A	A	0.0138952	Synonymous	C87A	A29A
1800	d06	HA	272	91	G	G	A	E	0.0346181	Nonsynonymous	G272A	G91E
1800	d06	HA	376	126	G	A	A	T	0.0149282	Nonsynonymous	G376A	A126T
1800	d06	HA	380	127	G	S	T	I	0.0474506	Nonsynonymous	G380T	S127I
1800	d06	HA	592	198	G	E	A	K	0.0165907	Nonsynonymous	G592A	E198K
1800	d06	HA	814	272	A	S	G	G	0.0177798	Nonsynonymous	A814G	S272G
1800	d06	MP	284	NA	G	NA	A	NA	0.0263235	NA	G284A	NANANA
1800	d06	MP	339	NA	G	NA	A	NA	0.016475	NA	G339A	NANANA
1800	d06	NA	1163	388	C	S	T	L	0.0292903	Nonsynonymous	C1163T	S388L
1800	d06	NA	1180	394	G	V	A	I	0.0172033	Nonsynonymous	G1180A	V394I
1800	d06	NA	1312	438	T	S	G	A	0.0412842	Nonsynonymous	T1312G	S438A
1800	d06	NA	291	97	T	P	C	P	0.0581825	Synonymous	T291C	P97P
1800	d06	NP	326	109	C	T	T	I	0.108364	Nonsynonymous	C326T	T109I
1800	d06	NS	183	61	A	G	G	G	0.045671	Synonymous	A183G	G61G
1800	d06	NS	241	81	A	I	G	V	0.0271551	Nonsynonymous	A241G	I81V
1800	d06	NS	824	275	T	V	G	G	0.0151671	Nonsynonymous	T824G	V275G
1800	d06	PA	1698	566	A	R	G	R	0.0514131	Synonymous	A1698G	R566R
1800	d06	PA	1891	631	G	G	A	S	0.0455372	Nonsynonymous	G1891A	G631S
1800	d06	PA	27	9	C	F	T	F	0.210308	Synonymous	C27T	F9F
1800	d06	PA	375	125	G	R	A	R	0.0279269	Synonymous	G375A	R125R
1800	d06	PA	732	244	C	G	A	G	0.0267219	Synonymous	C732A	G244G
1800	d06	PA	870	290	A	L	G	L	0.0384929	Synonymous	A870G	L290L
1800	d06	PB1	1604	535	T	I	C	T	0.0121497	Nonsynonymous	T1604C	I535T
1800	d06	PB1	1882	628	C	L	A	M	0.265103	Nonsynonymous	C1882A	L628M
1800	d06	PB1	1939	647	C	P	T	S	0.0186997	Nonsynonymous	C1939T	P647S
1800	d06	PB1	2091	697	G	E	T	D	0.0302044	Nonsynonymous	G2091T	E697D
1800	d06	PB1	234	78	G	E	T	D	0.0168819	Nonsynonymous	G234T	E78D
1800	d06	PB1	738	246	G	M	A	I	0.0775947	Nonsynonymous	G738A	M246I
1800	d06	PB2	1137	379	A	R	G	R	0.0158638	Synonymous	A1137G	R379R
1800	d06	PB2	1242	414	C	V	T	V	0.0110041	Synonymous	C1242T	V414V
1800	d06	PB2	1985	662	C	T	A	N	0.0315738	Nonsynonymous	C1985A	T662N
1800	d06	PB2	1991	664	G	R	T	M	0.0120409	Nonsynonymous	G1991T	R664M
1800	d06	PB2	2214	738	A	K	C	N	0.0292304	Nonsynonymous	A2214C	K738N
1801	d02	HA	1013	338	G	R	A	K	0.0116662	Nonsynonymous	G1013A	R338K
1801	d02	HA	1118	373	C	A	T	V	0.0233828	Nonsynonymous	C1118T	A373V
1801	d02	HA	1167	389	G	K	A	K	0.0116485	Synonymous	G1167A	K389K
1801	d02	HA	405	135	C	F	T	F	0.0118066	Synonymous	C405T	F135F
1801	d02	MP	852	NA	T	NA	G	NA	0.0120128	NA	T852G	NANANA
1801	d02	NA	1145	382	C	T	T	I	0.0216264	Nonsynonymous	C1145T	T382I
1801	d02	NP	1083	361	A	R	G	R	0.0122622	Synonymous	A1083G	R361R
1801	d02	NP	326	109	C	T	T	I	0.164525	Nonsynonymous	C326T	T109I
1801	d02	NS	183	61	A	G	G	G	0.0458654	Synonymous	A183G	G61G
1801	d02	NS	241	81	A	I	G	V	0.0370625	Nonsynonymous	A241G	I81V
1801	d02	NS	751	251	C	L	T	F	0.0197469	Nonsynonymous	C751T	L251F
1801	d02	PA	1488	496	G	R	A	R	0.015769	Synonymous	G1488A	R496R
1801	d02	PA	1689	563	G	L	A	L	0.0121957	Synonymous	G1689A	L563L
1801	d02	PA	27	9	C	F	T	F	0.332835	Synonymous	C27T	F9F
1801	d02	PB1	1701	567	A	Q	C	H	0.0281754	Nonsynonymous	A1701C	Q567H
1801	d02	PB1	1882	628	C	L	A	M	0.161226	Nonsynonymous	C1882A	L628M
1801	d02	PB1	2018	673	C	S	G	C	0.0211593	Nonsynonymous	C2018G	S673C
1801	d02	PB1	2054	685	A	D	G	G	0.0278883	Nonsynonymous	A2054G	D685G
1801	d02	PB1	246	82	T	Y	C	Y	0.0163001	Synonymous	T246C	Y82Y
1801	d02	PB1	513	171	G	M	A	I	0.0109528	Nonsynonymous	G513A	M171I
1801	d02	PB1	772	258	C	L	A	I	0.0147727	Nonsynonymous	C772A	L258I
1801	d02	PB2	2214	738	A	K	C	N	0.0340526	Nonsynonymous	A2214C	K738N
1801	d02	PB2	406	136	C	R	T	W	0.013769	Nonsynonymous	C406T	R136W
1801	d04	HA	1118	373	C	A	T	V	0.0231471	Nonsynonymous	C1118T	A373V
1801	d04	HA	1318	440	C	L	A	I	0.0296482	Nonsynonymous	C1318A	L440I
1801	d04	HA	1502	501	G	R	A	K	0.0274345	Nonsynonymous	G1502A	R501K
1801	d04	HA	405	135	C	F	T	F	0.0182492	Synonymous	C405T	F135F
1801	d04	HA	704	235	A	Q	G	R	0.0206668	Nonsynonymous	A704G	Q235R
1801	d04	MP	852	NA	T	NA	G	NA	0.0179366	NA	T852G	NANANA
1801	d04	MP	88	NA	G	NA	A	NA	0.0136193	NA	G88A	NANANA
1801	d04	NA	152	51	G	C	A	Y	0.01489	Nonsynonymous	G152A	C51Y
1801	d04	NA	239	80	C	A	T	V	0.0141475	Nonsynonymous	C239T	A80V
1801	d04	NP	1083	361	A	R	G	R	0.039127	Synonymous	A1083G	R361R
1801	d04	NP	326	109	C	T	T	I	0.101464	Nonsynonymous	C326T	T109I
1801	d04	NS	183	61	A	G	G	G	0.0918846	Synonymous	A183G	G61G
1801	d04	NS	751	251	C	L	T	F	0.0133349	Nonsynonymous	C751T	L251F
1801	d04	NS	785	262	C	T	T	I	0.0126115	Nonsynonymous	C785T	T262I
1801	d04	PA	1488	496	G	R	A	R	0.0225398	Synonymous	G1488A	R496R
1801	d04	PA	1986	662	G	S	A	S	0.0116366	Synonymous	G1986A	S662S
1801	d04	PA	27	9	C	F	T	F	0.305029	Synonymous	C27T	F9F
1801	d04	PB1	1563	521	T	A	C	A	0.0128477	Synonymous	T1563C	A521A
1801	d04	PB1	1588	530	A	I	G	V	0.0201283	Nonsynonymous	A1588G	I530V
1801	d04	PB1	1604	535	T	I	C	T	0.0113353	Nonsynonymous	T1604C	I535T
1801	d04	PB1	1882	628	C	L	A	M	0.192862	Nonsynonymous	C1882A	L628M
1801	d04	PB1	2054	685	A	D	G	G	0.0226294	Nonsynonymous	A2054G	D685G
1801	d04	PB1	345	115	G	Q	A	Q	0.0375055	Synonymous	G345A	Q115Q
1801	d04	PB1	438	146	C	T	T	T	0.0129753	Synonymous	C438T	T146T
1801	d04	PB1	513	171	G	M	A	I	0.0271386	Nonsynonymous	G513A	M171I
1801	d04	PB1	528	176	G	K	T	N	0.0126223	Nonsynonymous	G528T	K176N
1801	d04	PB1	888	296	A	T	G	T	0.0121062	Synonymous	A888G	T296T
1801	d04	PB2	1209	403	G	V	A	V	0.0121914	Synonymous	G1209A	V403V
1801	d04	PB2	1248	416	T	G	C	G	0.0149078	Synonymous	T1248C	G416G
1801	d04	PB2	2214	738	A	K	C	N	0.0296849	Nonsynonymous	A2214C	K738N
1801	d04	PB2	349	117	A	T	C	P	0.0292735	Nonsynonymous	A349C	T117P
1801	d04	PB2	378	126	A	K	G	K	0.0214364	Synonymous	A378G	K126K
1801	d04	PB2	406	136	C	R	T	W	0.0167614	Nonsynonymous	C406T	R136W
1910	d02	HA	375	125	C	S	T	S	0.0110545	Synonymous	C375T	S125S
1910	d02	HA	701	234	T	L	A	Q	0.0962439	Nonsynonymous	T701A	L234Q
1910	d02	MP	666	NA	C	NA	T	NA	0.0200334	NA	C666T	NANANA
1910	d02	NP	1167	389	G	R	A	R	0.0772738	Synonymous	G1167A	R389R
1910	d02	NP	326	109	C	T	T	I	0.122419	Nonsynonymous	C326T	T109I
1910	d02	NS	168	56	T	T	C	T	0.0404067	Synonymous	T168C	T56T
1910	d02	NS	183	61	A	G	G	G	0.104701	Synonymous	A183G	G61G
1910	d02	PA	1891	631	G	G	A	S	0.0488002	Nonsynonymous	G1891A	G631S
1910	d02	PA	27	9	C	F	T	F	0.279248	Synonymous	C27T	F9F
1910	d02	PA	585	195	G	E	A	E	0.0478959	Synonymous	G585A	E195E
1910	d02	PB1	1701	567	A	Q	C	H	0.03139	Nonsynonymous	A1701C	Q567H
1910	d02	PB1	1882	628	C	L	A	M	0.365391	Nonsynonymous	C1882A	L628M
1910	d02	PB1	2054	685	A	D	G	G	0.0227734	Nonsynonymous	A2054G	D685G
1910	d02	PB1	2180	727	G	R	T	L	0.017477	Nonsynonymous	G2180T	R727L
1910	d02	PB1	591	197	G	K	A	K	0.126693	Synonymous	G591A	K197K
1910	d02	PB2	2214	738	A	K	C	N	0.0472976	Nonsynonymous	A2214C	K738N
1910	d02	PB2	393	131	C	G	T	G	0.0563246	Synonymous	C393T	G131G
1910	d02	PB2	67	23	A	T	C	P	0.03437	Nonsynonymous	A67C	T23P
1912	d02	HA	172	58	A	M	C	L	0.0161765	Nonsynonymous	A172C	M58L
1912	d02	HA	191	64	T	L	A	Q	0.0188748	Nonsynonymous	T191A	L64Q
1912	d02	HA	376	126	G	A	A	T	0.0129969	Nonsynonymous	G376A	A126T
1912	d02	HA	470	157	G	R	A	K	0.0114253	Nonsynonymous	G470A	R157K
1912	d02	HA	701	234	T	L	A	Q	0.0167368	Nonsynonymous	T701A	L234Q
1912	d02	MP	666	NA	C	NA	T	NA	0.0141526	NA	C666T	NANANA
1912	d02	NP	174	58	G	Q	A	Q	0.0159306	Synonymous	G174A	Q58Q
1912	d02	NP	326	109	C	T	T	I	0.204062	Nonsynonymous	C326T	T109I
1912	d02	NS	183	61	A	G	G	G	0.046094	Synonymous	A183G	G61G
1912	d02	PA	1891	631	G	G	A	S	0.0519704	Nonsynonymous	G1891A	G631S
1912	d02	PA	27	9	C	F	T	F	0.350989	Synonymous	C27T	F9F
1912	d02	PA	585	195	G	E	A	E	0.0914071	Synonymous	G585A	E195E
1912	d02	PB1	1701	567	A	Q	C	H	0.0235176	Nonsynonymous	A1701C	Q567H
1912	d02	PB1	1882	628	C	L	A	M	0.256804	Nonsynonymous	C1882A	L628M
1912	d02	PB1	2054	685	A	D	G	G	0.0364617	Nonsynonymous	A2054G	D685G
1912	d02	PB1	222	74	T	P	C	P	0.0275808	Synonymous	T222C	P74P
1912	d02	PB1	522	174	G	M	A	I	0.0132905	Nonsynonymous	G522A	M174I
1912	d02	PB2	2028	676	A	T	T	T	0.0126952	Synonymous	A2028T	T676T
1912	d02	PB2	2214	738	A	K	C	N	0.0346084	Nonsynonymous	A2214C	K738N
1912	d02	PB2	393	131	C	G	T	G	0.0301113	Synonymous	C393T	G131G
1912	d02	PB2	639	213	C	R	A	R	0.0543184	Synonymous	C639A	R213R
1912	d02	PB2	889	297	A	I	G	V	0.014851	Nonsynonymous	A889G	I297V
1912	d04	HA	376	126	G	A	A	T	0.0367202	Nonsynonymous	G376A	A126T
1912	d04	HA	470	157	G	R	A	K	0.0290706	Nonsynonymous	G470A	R157K
1912	d04	HA	589	197	A	T	G	A	0.0429638	Nonsynonymous	A589G	T197A
1912	d04	HA	592	198	G	E	A	K	0.0211102	Nonsynonymous	G592A	E198K
1912	d04	HA	815	272	G	S	A	N	0.0202302	Nonsynonymous	G815A	S272N
1912	d04	MP	666	NA	C	NA	T	NA	0.0315812	NA	C666T	NANANA
1912	d04	MP	67	NA	G	NA	A	NA	0.0122015	NA	G67A	NANANA
1912	d04	MP	88	NA	G	NA	A	NA	0.028511	NA	G88A	NANANA
1912	d04	NA	190	64	G	V	T	L	0.0107864	Nonsynonymous	G190T	V64L
1912	d04	NA	300	100	G	K	A	K	0.0107221	Synonymous	G300A	K100K
1912	d04	NP	1079	360	C	T	T	I	0.0128397	Nonsynonymous	C1079T	T360I
1912	d04	NP	326	109	C	T	T	I	0.13479	Nonsynonymous	C326T	T109I
1912	d04	NS	183	61	A	G	G	G	0.0554961	Synonymous	A183G	G61G
1912	d04	NS	314	105	T	L	C	P	0.0124327	Nonsynonymous	T314C	L105P
1912	d04	PA	1891	631	G	G	A	S	0.0708313	Nonsynonymous	G1891A	G631S
1912	d04	PA	27	9	C	F	T	F	0.287095	Synonymous	C27T	F9F
1912	d04	PA	585	195	G	E	A	E	0.0648197	Synonymous	G585A	E195E
1912	d04	PB1	1882	628	C	L	A	M	0.297893	Nonsynonymous	C1882A	L628M
1912	d04	PB1	2054	685	A	D	G	G	0.0336668	Nonsynonymous	A2054G	D685G
1912	d04	PB1	222	74	T	P	C	P	0.0442947	Synonymous	T222C	P74P
1912	d04	PB1	888	296	A	T	G	T	0.010637	Synonymous	A888G	T296T
1912	d04	PB2	2028	676	A	T	T	T	0.0107326	Synonymous	A2028T	T676T
1912	d04	PB2	2214	738	A	K	C	N	0.035112	Nonsynonymous	A2214C	K738N
1912	d04	PB2	393	131	C	G	T	G	0.0232772	Synonymous	C393T	G131G
1912	d04	PB2	639	213	C	R	A	R	0.0413365	Synonymous	C639A	R213R
1912	d04	PB2	889	297	A	I	G	V	0.021375	Nonsynonymous	A889G	I297V
1912	d06	HA	1269	423	T	D	C	D	0.0152416	Synonymous	T1269C	D423D
1912	d06	HA	191	64	T	L	A	Q	0.0294493	Nonsynonymous	T191A	L64Q
1912	d06	HA	376	126	G	A	A	T	0.0239662	Nonsynonymous	G376A	A126T
1912	d06	HA	590	197	C	T	T	I	0.0247996	Nonsynonymous	C590T	T197I
1912	d06	HA	592	198	G	E	A	K	0.048135	Nonsynonymous	G592A	E198K
1912	d06	HA	701	234	T	L	A	Q	0.0380035	Nonsynonymous	T701A	L234Q
1912	d06	HA	73	25	C	H	T	Y	0.0155152	Nonsynonymous	C73T	H25Y
1912	d06	MP	666	NA	C	NA	T	NA	0.0269144	NA	C666T	NANANA
1912	d06	MP	88	NA	G	NA	A	NA	0.0196529	NA	G88A	NANANA
1912	d06	NA	849	283	A	P	C	P	0.020223	Synonymous	A849C	P283P
1912	d06	NP	326	109	C	T	T	I	0.16467	Nonsynonymous	C326T	T109I
1912	d06	NS	183	61	A	G	G	G	0.0422507	Synonymous	A183G	G61G
1912	d06	NS	90	30	C	A	T	A	0.0122301	Synonymous	C90T	A30A
1912	d06	PA	1026	342	G	L	A	L	0.0171831	Synonymous	G1026A	L342L
1912	d06	PA	1891	631	G	G	A	S	0.0800488	Nonsynonymous	G1891A	G631S
1912	d06	PA	27	9	C	F	T	F	0.28681	Synonymous	C27T	F9F
1912	d06	PA	585	195	G	E	A	E	0.117489	Synonymous	G585A	E195E
1912	d06	PB1	1701	567	A	Q	C	H	0.0222044	Nonsynonymous	A1701C	Q567H
1912	d06	PB1	1882	628	C	L	A	M	0.254266	Nonsynonymous	C1882A	L628M
1912	d06	PB1	2054	685	A	D	G	G	0.0363483	Nonsynonymous	A2054G	D685G
1912	d06	PB1	652	218	C	L	A	I	0.0299926	Nonsynonymous	C652A	L218I
1912	d06	PB2	2028	676	A	T	T	T	0.0158535	Synonymous	A2028T	T676T
1912	d06	PB2	2214	738	A	K	C	N	0.0354577	Nonsynonymous	A2214C	K738N
1912	d06	PB2	2241	747	C	S	T	S	0.0186702	Synonymous	C2241T	S747S
1912	d06	PB2	579	193	C	L	T	L	0.0123094	Synonymous	C579T	L193L
1912	d06	PB2	639	213	C	R	A	R	0.0508969	Synonymous	C639A	R213R
1913	d06	HA	1430	477	A	E	C	A	0.0615186	Nonsynonymous	A1430C	E477A
1913	d06	PB1	36	12	G	V	A	V	0.0207537	Synonymous	G36A	V12V
1913	d06	PB2	2106	702	A	K	G	K	0.012363	Synonymous	A2106G	K702K
1913	d06	PB2	2115	705	A	G	C	G	0.0491056	Synonymous	A2115C	G705G
1913	d06	PB2	2149	717	A	T	G	A	0.0444275	Nonsynonymous	A2149G	T717A
1913	d06	PB2	2151	717	G	T	A	T	0.0385302	Synonymous	G2151A	T717T
1913	d06	PB2	2157	719	G	G	A	G	0.0455566	Synonymous	G2157A	G719G
1913	d06	PB2	2163	721	A	K	C	N	0.0467185	Nonsynonymous	A2163C	K721N
1913	d06	PB2	2172	724	A	V	G	V	0.0340872	Synonymous	A2172G	V724V
1913	d06	PB2	2173	725	T	L	C	L	0.0315251	Synonymous	T2173C	L725L
1913	d06	PB2	2175	725	G	L	A	L	0.0361283	Synonymous	G2175A	L725L
1913	d06	PB2	2178	726	A	I	T	I	0.0422533	Synonymous	A2178T	I726I
1913	d06	PB2	2187	729	A	G	G	G	0.054933	Synonymous	A2187G	G729G
1913	d06	PB2	2211	737	G	R	A	R	0.255589	Synonymous	G2211A	R737R
1913	d06	PB2	2214	738	A	K	C	N	0.0492206	Nonsynonymous	A2214C	K738N
1913	d06	PB2	6	2	A	E	G	E	0.0301318	Synonymous	A6G	E2E
1913	d06	PB2	66	22	A	K	G	K	0.023099	Synonymous	A66G	K22K
1913	d08	HA	1341	447	T	D	A	E	0.196209	Nonsynonymous	T1341A	D447E
1913	d08	HA	1430	477	A	E	C	A	0.0663077	Nonsynonymous	A1430C	E477A
1913	d08	NA	316	106	C	L	A	I	0.0310514	Nonsynonymous	C316A	L106I
1913	d08	PA	1551	517	G	V	A	V	0.0242965	Synonymous	G1551A	V517V
1913	d08	PB1	36	12	G	V	A	V	0.0563897	Synonymous	G36A	V12V
1913	d08	PB2	2208	736	A	K	C	N	0.0136089	Nonsynonymous	A2208C	K736N
1913	d08	PB2	2214	738	A	K	C	N	0.0471267	Nonsynonymous	A2214C	K738N
1913	d10	HA	1341	447	T	D	A	E	0.0157224	Nonsynonymous	T1341A	D447E
1913	d10	HA	1430	477	A	E	C	A	0.103647	Nonsynonymous	A1430C	E477A
1913	d10	MP	738	NA	G	NA	A	NA	0.0788285	NA	G738A	NANANA
1913	d10	NA	933	311	T	D	C	D	0.0194732	Synonymous	T933C	D311D
1913	d10	NS	512	171	A	D	G	G	0.0230678	Nonsynonymous	A512G	D171G
1913	d10	NS	547	183	G	G	A	R	0.0121045	Nonsynonymous	G547A	G183R
1913	d10	PA	592	198	G	E	A	K	0.0324461	Nonsynonymous	G592A	E198K
1913	d10	PB1	1993	665	T	S	C	P	0.0141762	Nonsynonymous	T1993C	S665P
1913	d10	PB2	2214	738	A	K	C	N	0.0469438	Nonsynonymous	A2214C	K738N
1913	d10	PB2	886	296	G	D	A	N	0.0224183	Nonsynonymous	G886A	D296N
1914	d06	NA	25	9	G	A	T	S	0.0420614	Nonsynonymous	G25T	A9S
1914	d06	PA	780	260	T	F	C	F	0.0297068	Synonymous	T780C	F260F
1914	d06	PB1	377	126	G	R	A	H	0.0206343	Nonsynonymous	G377A	R126H
1914	d06	PB2	2208	736	A	K	C	N	0.0157125	Nonsynonymous	A2208C	K736N
1914	d06	PB2	2214	738	A	K	C	N	0.0502212	Nonsynonymous	A2214C	K738N
1968	d02	HA	1291	431	G	A	A	T	0.0303311	Nonsynonymous	G1291A	A431T
1968	d02	HA	1371	457	T	Y	C	Y	0.0355853	Synonymous	T1371C	Y457Y
1968	d02	HA	1587	529	G	S	A	S	0.019394	Synonymous	G1587A	S529S
1968	d02	HA	480	160	A	R	G	R	0.0431125	Synonymous	A480G	R160R
1968	d02	HA	701	234	T	L	A	Q	0.202439	Nonsynonymous	T701A	L234Q
1968	d02	MP	18	NA	G	NA	A	NA	0.0279951	NA	G18A	NANANA
1968	d02	MP	45	NA	C	NA	T	NA	0.0282016	NA	C45T	NANANA
1968	d02	NA	1399	467	A	I	G	V	0.0112938	Nonsynonymous	A1399G	I467V
1968	d02	NA	209	70	C	T	T	I	0.0220188	Nonsynonymous	C209T	T70I
1968	d02	NA	72	24	G	M	T	I	0.0271796	Nonsynonymous	G72T	M24I
1968	d02	NP	1396	466	C	L	A	I	0.0485533	Nonsynonymous	C1396A	L466I
1968	d02	NP	326	109	C	T	T	I	0.17667	Nonsynonymous	C326T	T109I
1968	d02	NP	492	164	C	C	T	C	0.0285098	Synonymous	C492T	C164C
1968	d02	NS	183	61	A	G	G	G	0.0238443	Synonymous	A183G	G61G
1968	d02	PA	1118	373	A	N	G	S	0.0150674	Nonsynonymous	A1118G	N373S
1968	d02	PA	1891	631	G	G	A	S	0.0345735	Nonsynonymous	G1891A	G631S
1968	d02	PA	27	9	C	F	T	F	0.34683	Synonymous	C27T	F9F
1968	d02	PA	585	195	G	E	A	E	0.0486847	Synonymous	G585A	E195E
1968	d02	PA	710	237	A	K	G	R	0.0287927	Nonsynonymous	A710G	K237R
1968	d02	PB1	1882	628	C	L	A	M	0.304485	Nonsynonymous	C1882A	L628M
1968	d02	PB1	2054	685	A	D	G	G	0.0266265	Nonsynonymous	A2054G	D685G
1968	d02	PB1	591	197	G	K	A	K	0.0525041	Synonymous	G591A	K197K
1968	d02	PB2	2028	676	A	T	T	T	0.0135792	Synonymous	A2028T	T676T
1968	d02	PB2	2103	701	C	D	A	E	0.0205739	Nonsynonymous	C2103A	D701E
1968	d02	PB2	2214	738	A	K	C	N	0.0187212	Nonsynonymous	A2214C	K738N
1968	d02	PB2	393	131	C	G	T	G	0.022956	Synonymous	C393T	G131G
1968	d02	PB2	639	213	C	R	A	R	0.0653647	Synonymous	C639A	R213R
1970	d02	HA	172	58	A	M	C	L	0.013791	Nonsynonymous	A172C	M58L
1970	d02	HA	380	127	G	S	T	I	0.0124422	Nonsynonymous	G380T	S127I
1970	d02	HA	701	234	T	L	A	Q	0.0715449	Nonsynonymous	T701A	L234Q
1970	d02	NP	326	109	C	T	T	I	0.174168	Nonsynonymous	C326T	T109I
1970	d02	NS	183	61	A	G	G	G	0.0356256	Synonymous	A183G	G61G
1970	d02	NS	374	125	G	G	A	D	0.0109165	Nonsynonymous	G374A	G125D
1970	d02	NS	660	220	G	R	A	R	0.0167759	Synonymous	G660A	R220R
1970	d02	PA	1891	631	G	G	A	S	0.0280722	Nonsynonymous	G1891A	G631S
1970	d02	PA	27	9	C	F	T	F	0.317745	Synonymous	C27T	F9F
1970	d02	PA	585	195	G	E	A	E	0.0857758	Synonymous	G585A	E195E
1970	d02	PB1	1701	567	A	Q	C	H	0.0309986	Nonsynonymous	A1701C	Q567H
1970	d02	PB1	1882	628	C	L	A	M	0.234462	Nonsynonymous	C1882A	L628M
1970	d02	PB1	2054	685	A	D	G	G	0.0402579	Nonsynonymous	A2054G	D685G
1970	d02	PB1	348	116	A	Q	G	Q	0.0429971	Synonymous	A348G	Q116Q
1970	d02	PB2	2028	676	A	T	T	T	0.0153624	Synonymous	A2028T	T676T
1970	d02	PB2	2103	701	C	D	A	E	0.0161037	Nonsynonymous	C2103A	D701E
1970	d02	PB2	2214	738	A	K	C	N	0.0291336	Nonsynonymous	A2214C	K738N
1970	d02	PB2	335	112	C	P	T	L	0.0158986	Nonsynonymous	C335T	P112L
1970	d02	PB2	393	131	C	G	T	G	0.0235111	Synonymous	C393T	G131G
1970	d02	PB2	639	213	C	R	A	R	0.0479341	Synonymous	C639A	R213R
1972	d02	MP	216	NA	A	NA	G	NA	0.0207293	NA	A216G	NANANA
1972	d02	MP	492	NA	G	NA	A	NA	0.0211702	NA	G492A	NANANA
1972	d02	NS	183	61	A	G	G	G	0.0274635	Synonymous	A183G	G61G
1972	d02	NS	241	81	A	I	G	V	0.0149637	Nonsynonymous	A241G	I81V
1972	d02	NS	294	98	G	M	A	I	0.0431774	Nonsynonymous	G294A	M98I
1972	d02	PA	239	80	A	E	G	G	0.0128674	Nonsynonymous	A239G	E80G
1972	d02	PA	27	9	C	F	T	F	0.267052	Synonymous	C27T	F9F
1972	d02	PB1	1882	628	C	L	A	M	0.22362	Nonsynonymous	C1882A	L628M
1972	d02	PB2	2028	676	A	T	T	T	0.0390657	Synonymous	A2028T	T676T
1972	d02	PB2	2103	701	C	D	A	E	0.0200529	Nonsynonymous	C2103A	D701E
1972	d02	PB2	2214	738	A	K	C	N	0.0215076	Nonsynonymous	A2214C	K738N
1973	d02	HA	1118	373	C	A	T	V	0.010507	Nonsynonymous	C1118T	A373V
1973	d02	HA	172	58	A	M	C	L	0.0139356	Nonsynonymous	A172C	M58L
1973	d02	HA	376	126	G	A	A	T	0.0201001	Nonsynonymous	G376A	A126T
1973	d02	HA	470	157	G	R	T	M	0.0118444	Nonsynonymous	G470T	R157M
1973	d02	HA	651	217	G	L	A	L	0.0323625	Synonymous	G651A	L217L
1973	d02	HA	701	234	T	L	A	Q	0.135865	Nonsynonymous	T701A	L234Q
1973	d02	NA	204	68	T	N	A	K	0.011935	Nonsynonymous	T204A	N68K
1973	d02	NP	1287	429	T	F	C	F	0.0497656	Synonymous	T1287C	F429F
1973	d02	NP	326	109	C	T	T	I	0.255393	Nonsynonymous	C326T	T109I
1973	d02	NS	183	61	A	G	G	G	0.031038	Synonymous	A183G	G61G
1973	d02	PA	1891	631	G	G	A	S	0.0369231	Nonsynonymous	G1891A	G631S
1973	d02	PA	1934	645	T	V	C	A	0.012612	Nonsynonymous	T1934C	V645A
1973	d02	PA	27	9	C	F	T	F	0.357863	Synonymous	C27T	F9F
1973	d02	PA	585	195	G	E	A	E	0.0578319	Synonymous	G585A	E195E
1973	d02	PB1	1295	432	C	T	T	I	0.126879	Nonsynonymous	C1295T	T432I
1973	d02	PB1	1701	567	A	Q	C	H	0.0167862	Nonsynonymous	A1701C	Q567H
1973	d02	PB1	1882	628	C	L	A	M	0.317091	Nonsynonymous	C1882A	L628M
1973	d02	PB1	2054	685	A	D	G	G	0.0312513	Nonsynonymous	A2054G	D685G
1973	d02	PB1	732	244	C	P	T	P	0.0233816	Synonymous	C732T	P244P
1973	d02	PB1	735	245	A	G	G	G	0.0213104	Synonymous	A735G	G245G
1973	d02	PB2	1320	440	G	K	A	K	0.0343221	Synonymous	G1320A	K440K
1973	d02	PB2	1806	602	G	Q	A	Q	0.0163704	Synonymous	G1806A	Q602Q
1973	d02	PB2	2028	676	A	T	T	T	0.0106286	Synonymous	A2028T	T676T
1973	d02	PB2	2214	738	A	K	C	N	0.0333149	Nonsynonymous	A2214C	K738N
1973	d02	PB2	393	131	C	G	T	G	0.0191514	Synonymous	C393T	G131G
1973	d02	PB2	639	213	C	R	A	R	0.0319977	Synonymous	C639A	R213R
1973	d06	HA	1182	394	C	V	T	V	0.0173218	Synonymous	C1182T	V394V
1973	d06	MP	666	NA	C	NA	T	NA	0.0236258	NA	C666T	NANANA
1973	d06	NP	326	109	C	T	T	I	0.0515776	Nonsynonymous	C326T	T109I
1973	d06	NS	183	61	A	G	G	G	0.0537185	Synonymous	A183G	G61G
1973	d06	NS	652	218	C	Q	T	*	0.0820687	Nonsynonymous	C652T	Q218*
1973	d06	PA	1483	495	A	R	C	R	0.107347	Synonymous	A1483C	R495R
1973	d06	PA	27	9	C	F	T	F	0.212432	Synonymous	C27T	F9F
1973	d06	PB1	1882	628	C	L	A	M	0.266573	Nonsynonymous	C1882A	L628M
1973	d06	PB1	2054	685	A	D	G	G	0.0209046	Nonsynonymous	A2054G	D685G
1973	d06	PB2	2028	676	A	T	T	T	0.021832	Synonymous	A2028T	T676T
1973	d06	PB2	2214	738	A	K	C	N	0.0459673	Nonsynonymous	A2214C	K738N
1974	d02	HA	172	58	A	M	C	L	0.0236173	Nonsynonymous	A172C	M58L
1974	d02	HA	376	126	G	A	A	T	0.0623013	Nonsynonymous	G376A	A126T
1974	d02	HA	701	234	T	L	A	Q	0.061956	Nonsynonymous	T701A	L234Q
1974	d02	MP	666	NA	C	NA	T	NA	0.0149845	NA	C666T	NANANA
1974	d02	MP	88	NA	G	NA	A	NA	0.0160832	NA	G88A	NANANA
1974	d02	NP	174	58	G	Q	A	Q	0.0130435	Synonymous	G174A	Q58Q
1974	d02	NP	326	109	C	T	T	I	0.21129	Nonsynonymous	C326T	T109I
1974	d02	NS	183	61	A	G	G	G	0.0451793	Synonymous	A183G	G61G
1974	d02	PA	1209	403	A	I	G	M	0.0697911	Nonsynonymous	A1209G	I403M
1974	d02	PA	1822	608	A	T	G	A	0.0156977	Nonsynonymous	A1822G	T608A
1974	d02	PA	1891	631	G	G	A	S	0.0535627	Nonsynonymous	G1891A	G631S
1974	d02	PA	27	9	C	F	T	F	0.344961	Synonymous	C27T	F9F
1974	d02	PA	456	152	A	G	G	G	0.0693511	Synonymous	A456G	G152G
1974	d02	PA	585	195	G	E	A	E	0.0765962	Synonymous	G585A	E195E
1974	d02	PB1	1701	567	A	Q	C	H	0.0157077	Nonsynonymous	A1701C	Q567H
1974	d02	PB1	1882	628	C	L	A	M	0.29816	Nonsynonymous	C1882A	L628M
1974	d02	PB1	2054	685	A	D	G	G	0.0334243	Nonsynonymous	A2054G	D685G
1974	d02	PB1	222	74	T	P	C	P	0.0281884	Synonymous	T222C	P74P
1974	d02	PB1	522	174	G	M	A	I	0.0164019	Nonsynonymous	G522A	M174I
1974	d02	PB1	757	253	C	H	T	Y	0.0128568	Nonsynonymous	C757T	H253Y
1974	d02	PB2	1589	530	C	T	T	I	0.0143795	Nonsynonymous	C1589T	T530I
1974	d02	PB2	2212	738	A	K	G	E	0.0127159	Nonsynonymous	A2212G	K738E
1974	d02	PB2	2214	738	A	K	C	N	0.0371202	Nonsynonymous	A2214C	K738N
1974	d02	PB2	393	131	C	G	T	G	0.048399	Synonymous	C393T	G131G
1974	d02	PB2	579	193	C	L	T	L	0.0187421	Synonymous	C579T	L193L
1974	d02	PB2	639	213	C	R	A	R	0.0575691	Synonymous	C639A	R213R
1975	d04	HA	1291	431	G	A	A	T	0.0115945	Nonsynonymous	G1291A	A431T
1975	d04	HA	1497	499	G	K	A	K	0.0120856	Synonymous	G1497A	K499K
1975	d04	HA	172	58	A	M	C	L	0.0455645	Nonsynonymous	A172C	M58L
1975	d04	HA	376	126	G	A	A	T	0.0403701	Nonsynonymous	G376A	A126T
1975	d04	HA	383	128	C	S	T	F	0.0122753	Nonsynonymous	C383T	S128F
1975	d04	HA	701	234	T	L	A	Q	0.0153477	Nonsynonymous	T701A	L234Q
1975	d04	MP	321	NA	G	NA	A	NA	0.0123699	NA	G321A	NANANA
1975	d04	MP	623	NA	A	NA	G	NA	0.0333412	NA	A623G	NANANA
1975	d04	MP	666	NA	C	NA	T	NA	0.0292396	NA	C666T	NANANA
1975	d04	MP	88	NA	G	NA	A	NA	0.0113554	NA	G88A	NANANA
1975	d04	NA	440	147	T	I	C	T	0.0122365	Nonsynonymous	T440C	I147T
1975	d04	NP	117	39	T	F	C	F	0.0113675	Synonymous	T117C	F39F
1975	d04	NP	326	109	C	T	T	I	0.153718	Nonsynonymous	C326T	T109I
1975	d04	NS	183	61	A	G	G	G	0.0291317	Synonymous	A183G	G61G
1975	d04	NS	374	125	G	G	A	D	0.0146608	Nonsynonymous	G374A	G125D
1975	d04	NS	375	125	T	G	A	G	0.0122748	Synonymous	T375A	G125G
1975	d04	NS	660	220	G	R	A	R	0.013175	Synonymous	G660A	R220R
1975	d04	PA	1891	631	G	G	A	S	0.0755857	Nonsynonymous	G1891A	G631S
1975	d04	PA	27	9	C	F	T	F	0.292354	Synonymous	C27T	F9F
1975	d04	PA	540	180	G	Q	T	H	0.0130727	Nonsynonymous	G540T	Q180H
1975	d04	PA	585	195	G	E	A	E	0.0778141	Synonymous	G585A	E195E
1975	d04	PB1	1174	392	A	I	G	V	0.0137713	Nonsynonymous	A1174G	I392V
1975	d04	PB1	1701	567	A	Q	C	H	0.0124747	Nonsynonymous	A1701C	Q567H
1975	d04	PB1	1882	628	C	L	A	M	0.264511	Nonsynonymous	C1882A	L628M
1975	d04	PB1	2054	685	A	D	G	G	0.0114836	Nonsynonymous	A2054G	D685G
1975	d04	PB1	222	74	T	P	C	P	0.0192446	Synonymous	T222C	P74P
1975	d04	PB1	2266	756	C	Q	T	*	0.0123896	Nonsynonymous	C2266T	Q756*
1975	d04	PB1	368	123	C	T	T	I	0.0289115	Nonsynonymous	C368T	T123I
1975	d04	PB1	377	126	G	R	A	H	0.0203859	Nonsynonymous	G377A	R126H
1975	d04	PB1	519	173	A	S	G	S	0.0160041	Synonymous	A519G	S173S
1975	d04	PB2	1934	645	T	M	C	T	0.0127139	Nonsynonymous	T1934C	M645T
1975	d04	PB2	2214	738	A	K	C	N	0.0313868	Nonsynonymous	A2214C	K738N
1975	d04	PB2	2241	747	C	S	T	S	0.0113761	Synonymous	C2241T	S747S
1975	d04	PB2	393	131	C	G	T	G	0.0217208	Synonymous	C393T	G131G
1975	d04	PB2	639	213	C	R	A	R	0.0481881	Synonymous	C639A	R213R
1975	d04	PB2	691	231	G	V	A	I	0.0107767	Nonsynonymous	G691A	V231I
1975	d04	PB2	889	297	A	I	G	V	0.0390725	Nonsynonymous	A889G	I297V
1975	d06	HA	589	197	A	T	G	A	0.0210418	Nonsynonymous	A589G	T197A
1975	d06	HA	67	23	A	I	G	V	0.0209388	Nonsynonymous	A67G	I23V
1975	d06	HA	701	234	T	L	A	Q	0.439109	Nonsynonymous	T701A	L234Q
1975	d06	HA	845	282	A	K	G	R	0.0130326	Nonsynonymous	A845G	K282R
1975	d06	NA	1038	346	A	G	G	G	0.0170465	Synonymous	A1038G	G346G
1975	d06	NA	331	111	G	D	T	Y	0.0222184	Nonsynonymous	G331T	D111Y
1975	d06	NA	654	218	G	K	A	K	0.0824634	Synonymous	G654A	K218K
1975	d06	NP	326	109	C	T	T	I	0.103784	Nonsynonymous	C326T	T109I
1975	d06	NS	183	61	A	G	G	G	0.0108521	Synonymous	A183G	G61G
1975	d06	NS	263	88	G	R	A	H	0.0203319	Nonsynonymous	G263A	R88H
1975	d06	PA	1891	631	G	G	A	S	0.0410905	Nonsynonymous	G1891A	G631S
1975	d06	PA	27	9	C	F	T	F	0.312145	Synonymous	C27T	F9F
1975	d06	PA	585	195	G	E	A	E	0.0373979	Synonymous	G585A	E195E
1975	d06	PB1	1701	567	A	Q	C	H	0.0215688	Nonsynonymous	A1701C	Q567H
1975	d06	PB1	1882	628	C	L	A	M	0.341312	Nonsynonymous	C1882A	L628M
1975	d06	PB1	2157	719	G	V	A	V	0.0261446	Synonymous	G2157A	V719V
1975	d06	PB1	585	195	G	M	A	I	0.0264252	Nonsynonymous	G585A	M195I
1975	d06	PB2	2211	737	G	R	A	R	0.014893	Synonymous	G2211A	R737R
1975	d06	PB2	2214	738	A	K	C	N	0.0393972	Nonsynonymous	A2214C	K738N
1975	d06	PB2	639	213	C	R	A	R	0.0224938	Synonymous	C639A	R213R
1977	d02	HA	1291	431	G	A	A	T	0.0303293	Nonsynonymous	G1291A	A431T
1977	d02	HA	172	58	A	M	C	L	0.0144426	Nonsynonymous	A172C	M58L
1977	d02	HA	701	234	T	L	A	Q	0.0476173	Nonsynonymous	T701A	L234Q
1977	d02	MP	666	NA	C	NA	T	NA	0.0173345	NA	C666T	NANANA
1977	d02	NP	326	109	C	T	T	I	0.209055	Nonsynonymous	C326T	T109I
1977	d02	NS	183	61	A	G	G	G	0.039671	Synonymous	A183G	G61G
1977	d02	NS	374	125	G	G	A	D	0.010828	Nonsynonymous	G374A	G125D
1977	d02	NS	375	125	T	G	A	G	0.0105765	Synonymous	T375A	G125G
1977	d02	PA	1891	631	G	G	A	S	0.0420946	Nonsynonymous	G1891A	G631S
1977	d02	PA	27	9	C	F	T	F	0.353989	Synonymous	C27T	F9F
1977	d02	PA	585	195	G	E	A	E	0.0857707	Synonymous	G585A	E195E
1977	d02	PB1	1701	567	A	Q	C	H	0.0194976	Nonsynonymous	A1701C	Q567H
1977	d02	PB1	1882	628	C	L	A	M	0.29278	Nonsynonymous	C1882A	L628M
1977	d02	PB1	2054	685	A	D	G	G	0.0223121	Nonsynonymous	A2054G	D685G
1977	d02	PB2	2028	676	A	T	T	T	0.0149211	Synonymous	A2028T	T676T
1977	d02	PB2	2103	701	C	D	A	E	0.0170792	Nonsynonymous	C2103A	D701E
1977	d02	PB2	2214	738	A	K	C	N	0.0281119	Nonsynonymous	A2214C	K738N
1977	d02	PB2	393	131	C	G	T	G	0.0253752	Synonymous	C393T	G131G
1977	d02	PB2	639	213	C	R	A	R	0.0445453	Synonymous	C639A	R213R
1977	d06	HA	701	234	T	L	A	Q	0.347288	Nonsynonymous	T701A	L234Q
1977	d06	MP	258	NA	G	NA	A	NA	0.0386196	NA	G258A	NANANA
1977	d06	NP	326	109	C	T	T	I	0.180277	Nonsynonymous	C326T	T109I
1977	d06	NS	374	125	G	G	A	D	0.0231502	Nonsynonymous	G374A	G125D
1977	d06	NS	375	125	T	G	A	G	0.0229408	Synonymous	T375A	G125G
1977	d06	PA	27	9	C	F	T	F	0.299522	Synonymous	C27T	F9F
1977	d06	PB1	1882	628	C	L	A	M	0.334725	Nonsynonymous	C1882A	L628M
1977	d06	PB1	2054	685	A	D	G	G	0.0230221	Nonsynonymous	A2054G	D685G
1977	d06	PB2	2149	717	A	T	G	A	0.012845	Nonsynonymous	A2149G	T717A
1977	d06	PB2	2151	717	G	T	A	T	0.0131497	Synonymous	G2151A	T717T
1977	d06	PB2	2157	719	G	G	A	G	0.0136127	Synonymous	G2157A	G719G
1977	d06	PB2	2163	721	A	K	C	N	0.0141842	Nonsynonymous	A2163C	K721N
1977	d06	PB2	2171	724	T	V	C	A	0.0301614	Nonsynonymous	T2171C	V724A
1977	d06	PB2	2175	725	G	L	A	L	0.0123934	Synonymous	G2175A	L725L
1977	d06	PB2	2187	729	A	G	G	G	0.021727	Synonymous	A2187G	G729G
1980	d02	PA	27	9	C	F	T	F	0.0644298	Synonymous	C27T	F9F
1980	d02	PB1	965	322	T	I	C	T	0.750649	Nonsynonymous	T965C	I322T
1980	d02	PB1	1592	531	A	K	C	T	0.156115	Nonsynonymous	A1592C	K531T
1980	d02	PB2	2115	705	A	G	C	G	0.0845006	Synonymous	A2115C	G705G
1980	d02	PB2	2149	717	A	T	G	A	0.0777923	Nonsynonymous	A2149G	T717A
1980	d02	PB2	2151	717	G	T	A	T	0.0756916	Synonymous	G2151A	T717T
1980	d02	PB2	2157	719	G	G	A	G	0.0807527	Synonymous	G2157A	G719G
1980	d02	PB2	2163	721	A	K	C	N	0.0826058	Nonsynonymous	A2163C	K721N
1980	d02	PB2	2172	724	A	V	G	V	0.0634063	Synonymous	A2172G	V724V
1980	d02	PB2	2173	725	T	L	C	L	0.0585317	Synonymous	T2173C	L725L
1980	d02	PB2	2175	725	G	L	A	L	0.0657416	Synonymous	G2175A	L725L
1980	d02	PB2	2178	726	A	I	T	I	0.0781721	Synonymous	A2178T	I726I
1980	d02	PB2	2187	729	A	G	G	G	0.103446	Synonymous	A2187G	G729G
1980	d02	PB2	2211	737	G	R	A	R	0.39176	Synonymous	G2211A	R737R
1980	d02	PB2	2214	738	A	K	C	N	0.047096	Nonsynonymous	A2214C	K738N
1980	d04	NA	210	70	C	T	T	T	0.0203722	Synonymous	C210T	T70T
1980	d04	PA	221	74	A	H	C	P	0.0753245	Nonsynonymous	A221C	H74P
1980	d04	PA	3	1	G	M	A	I	0.0361362	Nonsynonymous	G3A	M1I
1980	d04	PB1	1578	526	A	G	G	G	0.0915617	Synonymous	A1578G	G526G
1980	d04	PB1	1592	531	A	K	C	T	0.0352305	Nonsynonymous	A1592C	K531T
1980	d04	PB1	454	152	T	S	C	P	0.035194	Nonsynonymous	T454C	S152P
1980	d04	PB2	2061	687	G	E	A	E	0.0352179	Synonymous	G2061A	E687E
1980	d04	PB2	2208	736	A	K	C	N	0.0139475	Nonsynonymous	A2208C	K736N
1980	d04	PB2	2214	738	A	K	C	N	0.0596337	Nonsynonymous	A2214C	K738N
1980	d06	PA	250	84	C	R	T	*	0.0205154	Nonsynonymous	C250T	R84*
1980	d06	PA	288	96	C	N	A	K	0.0157352	Nonsynonymous	C288A	N96K
1980	d06	PA	3	1	G	M	A	I	0.0292429	Nonsynonymous	G3A	M1I
1980	d06	PB1	1578	526	A	G	G	G	0.0599985	Synonymous	A1578G	G526G
1980	d06	PB2	2061	687	G	E	A	E	0.0901615	Synonymous	G2061A	E687E
1980	d06	PB2	2214	738	A	K	C	N	0.0301248	Nonsynonymous	A2214C	K738N
1980	d08	HA	803	268	T	L	G	R	0.0137944	Nonsynonymous	T803G	L268R
1980	d08	NA	640	214	G	G	A	S	0.0401586	Nonsynonymous	G640A	G214S
1980	d08	PA	1082	361	A	K	G	R	0.100419	Nonsynonymous	A1082G	K361R
1980	d08	PB1	1399	467	T	Y	C	H	0.158397	Nonsynonymous	T1399C	Y467H
1980	d08	PB1	2042	681	G	G	A	E	0.126392	Nonsynonymous	G2042A	G681E
1980	d08	PB1	247	83	G	A	A	T	0.0181931	Nonsynonymous	G247A	A83T
1980	d08	PB1	657	219	A	I	G	M	0.0563021	Nonsynonymous	A657G	I219M
1980	d08	PB2	2214	738	A	K	C	N	0.043036	Nonsynonymous	A2214C	K738N
1980	d08	PB2	312	104	A	P	T	P	0.0106675	Synonymous	A312T	P104P
1981	d10	PA	1873	625	C	P	T	S	0.0298575	Nonsynonymous	C1873T	P625S
1981	d10	PB1	2029	677	A	T	C	P	0.0342555	Nonsynonymous	A2029C	T677P
1981	d10	PB1	444	148	G	E	A	E	0.0944011	Synonymous	G444A	E148E
1981	d10	PB1	736	246	A	M	G	V	0.168244	Nonsynonymous	A736G	M246V
1981	d10	PB2	2208	736	A	K	C	N	0.0112486	Nonsynonymous	A2208C	K736N
1981	d10	PB2	2214	738	A	K	C	N	0.0623381	Nonsynonymous	A2214C	K738N
1984	d02	HA	1291	431	G	A	A	T	0.0723434	Nonsynonymous	G1291A	A431T
1984	d02	HA	422	141	A	N	G	S	0.0188917	Nonsynonymous	A422G	N141S
1984	d02	HA	701	234	T	L	A	Q	0.103434	Nonsynonymous	T701A	L234Q
1984	d02	MP	666	NA	C	NA	T	NA	0.0140677	NA	C666T	NANANA
1984	d02	MP	88	NA	G	NA	A	NA	0.0146899	NA	G88A	NANANA
1984	d02	NP	1378	460	G	G	A	R	0.0232368	Nonsynonymous	G1378A	G460R
1984	d02	NP	326	109	C	T	T	I	0.197074	Nonsynonymous	C326T	T109I
1984	d02	NP	738	246	A	R	G	R	0.0126236	Synonymous	A738G	R246R
1984	d02	NS	183	61	A	G	G	G	0.0293423	Synonymous	A183G	G61G
1984	d02	NS	838	280	A	M	G	V	0.0173571	Nonsynonymous	A838G	M280V
1984	d02	PA	1891	631	G	G	A	S	0.031771	Nonsynonymous	G1891A	G631S
1984	d02	PA	27	9	C	F	T	F	0.317	Synonymous	C27T	F9F
1984	d02	PA	301	101	G	D	A	N	0.011697	Nonsynonymous	G301A	D101N
1984	d02	PA	342	114	A	E	G	E	0.0213577	Synonymous	A342G	E114E
1984	d02	PA	585	195	G	E	A	E	0.0624829	Synonymous	G585A	E195E
1984	d02	PB1	1378	460	C	Q	A	K	0.0151133	Nonsynonymous	C1378A	Q460K
1984	d02	PB1	1701	567	A	Q	C	H	0.0163672	Nonsynonymous	A1701C	Q567H
1984	d02	PB1	1882	628	C	L	A	M	0.264397	Nonsynonymous	C1882A	L628M
1984	d02	PB1	197	66	T	L	C	P	0.0151981	Nonsynonymous	T197C	L66P
1984	d02	PB1	2054	685	A	D	G	G	0.0331602	Nonsynonymous	A2054G	D685G
1984	d02	PB2	141	47	G	M	A	I	0.0475491	Nonsynonymous	G141A	M47I
1984	d02	PB2	2028	676	A	T	T	T	0.0127002	Synonymous	A2028T	T676T
1984	d02	PB2	2103	701	C	D	A	E	0.0164094	Nonsynonymous	C2103A	D701E
1984	d02	PB2	2214	738	A	K	C	N	0.0209569	Nonsynonymous	A2214C	K738N
1984	d02	PB2	393	131	C	G	T	G	0.0296752	Synonymous	C393T	G131G
1984	d02	PB2	486	162	C	V	A	V	0.016607	Synonymous	C486A	V162V
1984	d02	PB2	579	193	C	L	T	L	0.0276891	Synonymous	C579T	L193L
1984	d02	PB2	639	213	C	R	A	R	0.0504781	Synonymous	C639A	R213R
1984	d02	PB2	889	297	A	I	G	V	0.0223032	Nonsynonymous	A889G	I297V
1984	d04	HA	1291	431	G	A	A	T	0.218844	Nonsynonymous	G1291A	A431T
1984	d04	HA	172	58	A	M	C	L	0.0130378	Nonsynonymous	A172C	M58L
1984	d04	HA	701	234	T	L	A	Q	0.0404003	Nonsynonymous	T701A	L234Q
1984	d04	HA	814	272	A	S	G	G	0.0171719	Nonsynonymous	A814G	S272G
1984	d04	MP	666	NA	C	NA	T	NA	0.0126933	NA	C666T	NANANA
1984	d04	MP	88	NA	G	NA	A	NA	0.0351643	NA	G88A	NANANA
1984	d04	NA	92	31	C	T	T	M	0.024965	Nonsynonymous	C92T	T31M
1984	d04	NP	326	109	C	T	T	I	0.19575	Nonsynonymous	C326T	T109I
1984	d04	NP	738	246	A	R	G	R	0.0332732	Synonymous	A738G	R246R
1984	d04	NS	183	61	A	G	G	G	0.0605733	Synonymous	A183G	G61G
1984	d04	NS	241	81	A	I	G	V	0.0413946	Nonsynonymous	A241G	I81V
1984	d04	NS	838	280	A	M	G	V	0.0588661	Nonsynonymous	A838G	M280V
1984	d04	PA	1095	365	A	Q	C	H	0.0131254	Nonsynonymous	A1095C	Q365H
1984	d04	PA	1891	631	G	G	A	S	0.0529027	Nonsynonymous	G1891A	G631S
1984	d04	PA	27	9	C	F	T	F	0.30269	Synonymous	C27T	F9F
1984	d04	PA	332	111	A	D	G	G	0.0315623	Nonsynonymous	A332G	D111G
1984	d04	PA	585	195	G	E	A	E	0.0717166	Synonymous	G585A	E195E
1984	d04	PB1	1125	375	C	N	A	K	0.0208583	Nonsynonymous	C1125A	N375K
1984	d04	PB1	1773	591	T	V	C	V	0.0247267	Synonymous	T1773C	V591V
1984	d04	PB1	1882	628	C	L	A	M	0.252482	Nonsynonymous	C1882A	L628M
1984	d04	PB2	141	47	G	M	A	I	0.0368123	Nonsynonymous	G141A	M47I
1984	d04	PB2	2103	701	C	D	A	E	0.0188866	Nonsynonymous	C2103A	D701E
1984	d04	PB2	2214	738	A	K	C	N	0.0282524	Nonsynonymous	A2214C	K738N
1984	d04	PB2	349	117	A	T	C	P	0.0201598	Nonsynonymous	A349C	T117P
1984	d04	PB2	393	131	C	G	T	G	0.0423534	Synonymous	C393T	G131G
1984	d04	PB2	639	213	C	R	A	R	0.0519058	Synonymous	C639A	R213R
1984	d04	PB2	889	297	A	I	G	V	0.0258416	Nonsynonymous	A889G	I297V
1986	d10	HA	589	197	A	T	G	A	0.221253	Nonsynonymous	A589G	T197A
1986	d10	MP	933	NA	A	NA	G	NA	0.0352522	NA	A933G	NANANA
1986	d10	NP	120	40	C	Y	T	Y	0.0490497	Synonymous	C120T	Y40Y
1986	d10	NP	326	109	C	T	T	I	0.101401	Nonsynonymous	C326T	T109I
1986	d10	NP	615	205	C	N	T	N	0.0874524	Synonymous	C615T	N205N
1986	d10	NS	652	218	C	Q	T	*	0.830658	Nonsynonymous	C652T	Q218*
1986	d10	NS	495	165	C	S	A	S	0.0299768	Synonymous	C495A	S165S
1986	d10	PA	1483	495	A	R	C	R	0.801236	Synonymous	A1483C	R495R
1986	d10	PA	1902	634	G	G	A	G	0.405604	Synonymous	G1902A	G634G
1986	d10	PA	27	9	C	F	T	F	0.109142	Synonymous	C27T	F9F
1986	d10	PA	345	115	C	N	T	N	0.0145883	Synonymous	C345T	N115N
1986	d10	PA	566	189	A	D	G	G	0.0246438	Nonsynonymous	A566G	D189G
1986	d10	PA	585	195	G	E	A	E	0.0943371	Synonymous	G585A	E195E
1986	d10	PB1	1281	427	G	G	T	G	0.0276766	Synonymous	G1281T	G427G
1986	d10	PB1	1376	459	T	I	C	T	0.0112446	Nonsynonymous	T1376C	I459T
1986	d10	PB1	1378	460	C	Q	A	K	0.0138837	Nonsynonymous	C1378A	Q460K
1986	d10	PB1	274	92	A	M	C	L	0.0264572	Nonsynonymous	A274C	M92L
1986	d10	PB2	2214	738	A	K	C	N	0.0306918	Nonsynonymous	A2214C	K738N
1986	d10	PB2	239	80	A	K	C	T	0.0799733	Nonsynonymous	A239C	K80T
2231	d04	NS	267	89	C	Y	T	Y	0.616098	Synonymous	C267T	Y89Y
2231	d04	PA	27	9	C	F	T	F	0.669744	Synonymous	C27T	F9F
2231	d04	PB2	2214	738	A	K	C	N	0.0579503	Nonsynonymous	A2214C	K738N
2231	d06	HA	1632	544	C	F	T	F	0.0258086	Synonymous	C1632T	F544F
2231	d06	HA	881	294	A	K	T	I	0.0491358	Nonsynonymous	A881T	K294I
2231	d06	MP	561	NA	G	NA	A	NA	0.0197805	NA	G561A	NANANA
2231	d06	PB1	1382	461	C	A	T	V	0.019823	Nonsynonymous	C1382T	A461V
2231	d06	PB2	2214	738	A	K	C	N	0.0363423	Nonsynonymous	A2214C	K738N
2231	d06	PB2	963	321	A	S	T	S	0.0239593	Synonymous	A963T	S321S
2232	d02	NP	249	83	C	P	T	P	0.127303	Synonymous	C249T	P83P
2232	d02	NS	241	81	A	I	G	V	0.040982	Nonsynonymous	A241G	I81V
2232	d02	PB1	1882	628	C	L	A	M	0.240391	Nonsynonymous	C1882A	L628M
2232	d02	PB2	2187	729	A	G	G	G	0.0813236	Synonymous	A2187G	G729G
2232	d02	PB2	2211	737	G	R	A	R	0.264998	Synonymous	G2211A	R737R
2232	d02	PB2	2214	738	A	K	C	N	0.0557786	Nonsynonymous	A2214C	K738N
2232	d06	HA	747	249	A	Q	G	Q	0.562295	Synonymous	A747G	Q249Q
2232	d06	PA	1832	611	T	F	C	S	0.0251641	Nonsynonymous	T1832C	F611S
2232	d06	PA	70	24	T	Y	G	D	0.0323503	Nonsynonymous	T70G	Y24D
2232	d06	PB1	1479	493	A	T	C	T	0.0130278	Synonymous	A1479C	T493T
2232	d06	PB1	1882	628	C	L	A	M	0.389312	Nonsynonymous	C1882A	L628M
2232	d06	PB1	260	87	G	C	A	Y	0.0134017	Nonsynonymous	G260A	C87Y
2232	d06	PB1	298	100	C	P	A	T	0.0208744	Nonsynonymous	C298A	P100T
2232	d06	PB2	639	213	C	R	A	R	0.606833	Synonymous	C639A	R213R
2232	d06	PB2	2214	738	A	K	C	N	0.0474925	Nonsynonymous	A2214C	K738N
2232	d08	HA	272	91	G	G	T	V	0.0254837	Nonsynonymous	G272T	G91V
2232	d08	HA	747	249	A	Q	G	Q	0.292851	Synonymous	A747G	Q249Q
2232	d08	MP	92	NA	T	NA	G	NA	0.012211	NA	T92G	NANANA
2232	d08	PA	115	39	T	C	G	G	0.0105347	Nonsynonymous	T115G	C39G
2232	d08	PA	1850	617	A	E	G	G	0.0245074	Nonsynonymous	A1850G	E617G
2232	d08	PA	1900	634	G	G	A	R	0.0117742	Nonsynonymous	G1900A	G634R
2232	d08	PA	70	24	T	Y	G	D	0.0305782	Nonsynonymous	T70G	Y24D
2232	d08	PB1	1882	628	C	L	A	M	0.850445	Nonsynonymous	C1882A	L628M
2232	d08	PB1	1871	624	T	L	C	P	0.0125816	Nonsynonymous	T1871C	L624P
2232	d08	PB1	233	78	A	E	G	G	0.0137005	Nonsynonymous	A233G	E78G
2232	d08	PB1	298	100	C	P	A	T	0.0777106	Nonsynonymous	C298A	P100T
2232	d08	PB1	352	118	A	R	T	*	0.0349327	Nonsynonymous	A352T	R118*
2232	d08	PB2	2214	738	A	K	C	N	0.0377278	Nonsynonymous	A2214C	K738N
2232	d08	PB2	268	90	A	M	C	L	0.0168414	Nonsynonymous	A268C	M90L
2233	d04	HA	1192	398	A	N	C	H	0.0331438	Nonsynonymous	A1192C	N398H
2233	d04	HA	747	249	A	Q	G	Q	0.0387083	Synonymous	A747G	Q249Q
2233	d04	NP	1336	446	A	R	G	G	0.0150513	Nonsynonymous	A1336G	R446G
2233	d04	NP	249	83	C	P	T	P	0.0446538	Synonymous	C249T	P83P
2233	d04	NP	326	109	C	T	T	I	0.175522	Nonsynonymous	C326T	T109I
2233	d04	NS	183	61	A	G	G	G	0.0506622	Synonymous	A183G	G61G
2233	d04	PA	1819	607	A	M	G	V	0.0229343	Nonsynonymous	A1819G	M607V
2233	d04	PA	1891	631	G	G	A	S	0.076499	Nonsynonymous	G1891A	G631S
2233	d04	PA	1996	666	C	L	T	L	0.0175009	Synonymous	C1996T	L666L
2233	d04	PA	2063	688	G	G	A	E	0.0105889	Nonsynonymous	G2063A	G688E
2233	d04	PA	27	9	C	F	T	F	0.304359	Synonymous	C27T	F9F
2233	d04	PA	585	195	G	E	A	E	0.122517	Synonymous	G585A	E195E
2233	d04	PB1	1701	567	A	Q	C	H	0.023069	Nonsynonymous	A1701C	Q567H
2233	d04	PB1	1882	628	C	L	A	M	0.197325	Nonsynonymous	C1882A	L628M
2233	d04	PB1	2054	685	A	D	G	G	0.0403744	Nonsynonymous	A2054G	D685G
2233	d04	PB1	222	74	T	P	C	P	0.0139105	Synonymous	T222C	P74P
2233	d04	PB2	1928	643	C	S	G	*	0.0188356	Nonsynonymous	C1928G	S643*
2233	d04	PB2	2214	738	A	K	C	N	0.036232	Nonsynonymous	A2214C	K738N
2233	d04	PB2	237	79	C	S	T	S	0.018725	Synonymous	C237T	S79S
2233	d04	PB2	393	131	C	G	T	G	0.0701617	Synonymous	C393T	G131G
2233	d04	PB2	639	213	C	R	A	R	0.082632	Synonymous	C639A	R213R
2234	d04	HA	702	234	G	L	A	L	0.0503977	Synonymous	G702A	L234L
2234	d04	MP	623	NA	A	NA	G	NA	0.0185815	NA	A623G	NANANA
2234	d04	MP	88	NA	G	NA	A	NA	0.0257393	NA	G88A	NANANA
2234	d04	NP	326	109	C	T	T	I	0.154205	Nonsynonymous	C326T	T109I
2234	d04	NS	183	61	A	G	G	G	0.0381595	Synonymous	A183G	G61G
2234	d04	PA	1873	625	C	P	T	S	0.01195	Nonsynonymous	C1873T	P625S
2234	d04	PA	27	9	C	F	T	F	0.448024	Synonymous	C27T	F9F
2234	d04	PB1	1882	628	C	L	A	M	0.188582	Nonsynonymous	C1882A	L628M
2234	d04	PB2	2028	676	A	T	T	T	0.0344434	Synonymous	A2028T	T676T
2234	d04	PB2	2214	738	A	K	C	N	0.0195088	Nonsynonymous	A2214C	K738N
2239	d02	HA	1167	389	G	K	A	K	0.361035	Synonymous	G1167A	K389K
2239	d02	NP	1250	417	A	N	T	I	0.0683595	Nonsynonymous	A1250T	N417I
2239	d02	NP	326	109	C	T	T	I	0.0891304	Nonsynonymous	C326T	T109I
2239	d02	NS	183	61	A	G	G	G	0.0567095	Synonymous	A183G	G61G
2239	d02	PA	1782	594	C	S	A	R	0.165929	Nonsynonymous	C1782A	S594R
2239	d02	PA	27	9	C	F	T	F	0.394124	Synonymous	C27T	F9F
2239	d02	PB1	1882	628	C	L	A	M	0.150103	Nonsynonymous	C1882A	L628M
2239	d02	PB2	2214	738	A	K	C	N	0.0498958	Nonsynonymous	A2214C	K738N
2239	d02	PB2	393	131	C	G	T	G	0.122347	Synonymous	C393T	G131G
2239	d04	HA	792	264	T	Y	C	Y	0.195076	Synonymous	T792C	Y264Y
2239	d06	NP	501	167	G	M	A	I	0.0308818	Nonsynonymous	G501A	M167I
2239	d06	NS	303	101	T	D	C	D	0.0121811	Synonymous	T303C	D101D
2239	d06	PA	1122	374	G	M	A	I	0.0212907	Nonsynonymous	G1122A	M374I
2239	d06	PB2	2126	709	G	S	C	T	0.0318007	Nonsynonymous	G2126C	S709T
2239	d06	PB2	2214	738	A	K	C	N	0.0447825	Nonsynonymous	A2214C	K738N
2239	d08	HA	222	74	T	T	C	T	0.0200342	Synonymous	T222C	T74T
2239	d08	HA	611	204	T	I	C	T	0.0195628	Nonsynonymous	T611C	I204T
2239	d08	NA	1131	377	C	V	T	V	0.0408846	Synonymous	C1131T	V377V
2239	d08	NP	28	10	T	Y	C	H	0.0195416	Nonsynonymous	T28C	Y10H
2239	d08	PA	552	184	C	S	T	S	0.0137752	Synonymous	C552T	S184S
2239	d08	PB1	444	148	G	E	A	E	0.0110066	Synonymous	G444A	E148E
2239	d08	PB1	563	188	A	K	G	R	0.0222025	Nonsynonymous	A563G	K188R
2239	d08	PB2	1527	509	A	G	G	G	0.130233	Synonymous	A1527G	G509G
2239	d08	PB2	2214	738	A	K	C	N	0.0514561	Nonsynonymous	A2214C	K738N
2239	d10	HA	592	198	G	E	A	K	0.0251162	Nonsynonymous	G592A	E198K
2239	d10	NA	88	30	G	A	A	T	0.0136703	Nonsynonymous	G88A	A30T
2239	d10	NP	501	167	G	M	A	I	0.0243722	Nonsynonymous	G501A	M167I
2239	d10	NP	885	295	G	G	A	G	0.0210025	Synonymous	G885A	G295G
2239	d10	NS	297	99	A	S	G	S	0.251529	Synonymous	A297G	S99S
2239	d10	NS	303	101	T	D	C	D	0.0233388	Synonymous	T303C	D101D
2239	d10	PA	704	235	G	G	A	E	0.0140251	Nonsynonymous	G704A	G235E
2239	d10	PB1	1439	480	A	K	G	R	0.0285176	Nonsynonymous	A1439G	K480R
2239	d10	PB2	2214	738	A	K	C	N	0.0656014	Nonsynonymous	A2214C	K738N
2240	d04	HA	375	125	C	S	T	S	0.0163374	Synonymous	C375T	S125S
2240	d04	HA	376	126	G	A	A	T	0.0953373	Nonsynonymous	G376A	A126T
2240	d04	MP	284	NA	G	NA	A	NA	0.0148669	NA	G284A	NANANA
2240	d04	NA	331	111	G	D	T	Y	0.0126214	Nonsynonymous	G331T	D111Y
2240	d04	NA	426	142	C	H	T	H	0.015144	Synonymous	C426T	H142H
2240	d04	NP	326	109	C	T	T	I	0.190604	Nonsynonymous	C326T	T109I
2240	d04	NS	183	61	A	G	G	G	0.0284214	Synonymous	A183G	G61G
2240	d04	NS	241	81	A	I	G	V	0.0167147	Nonsynonymous	A241G	I81V
2240	d04	NS	6	2	T	D	C	D	0.0116902	Synonymous	T6C	D2D
2240	d04	PA	124	42	T	L	C	L	0.0142354	Synonymous	T124C	L42L
2240	d04	PA	136	46	T	F	C	L	0.0112609	Nonsynonymous	T136C	F46L
2240	d04	PA	175	59	G	E	A	K	0.0561996	Nonsynonymous	G175A	E59K
2240	d04	PA	1782	594	C	S	A	R	0.0884222	Nonsynonymous	C1782A	S594R
2240	d04	PA	1891	631	G	G	A	S	0.0369788	Nonsynonymous	G1891A	G631S
2240	d04	PA	1959	653	A	P	G	P	0.0439904	Synonymous	A1959G	P653P
2240	d04	PA	1974	658	T	F	C	F	0.0209304	Synonymous	T1974C	F658F
2240	d04	PA	27	9	C	F	T	F	0.318718	Synonymous	C27T	F9F
2240	d04	PA	585	195	G	E	A	E	0.0520451	Synonymous	G585A	E195E
2240	d04	PA	676	226	C	L	A	I	0.0459827	Nonsynonymous	C676A	L226I
2240	d04	PB1	1593	531	G	K	A	K	0.0122869	Synonymous	G1593A	K531K
2240	d04	PB1	1701	567	A	Q	C	H	0.0369639	Nonsynonymous	A1701C	Q567H
2240	d04	PB1	1882	628	C	L	A	M	0.340702	Nonsynonymous	C1882A	L628M
2240	d04	PB1	222	74	T	P	C	P	0.0458301	Synonymous	T222C	P74P
2240	d04	PB1	522	174	G	M	A	I	0.0133229	Nonsynonymous	G522A	M174I
2240	d04	PB1	757	253	C	H	T	Y	0.0125133	Nonsynonymous	C757T	H253Y
2240	d04	PB1	822	274	A	G	T	G	0.0215166	Synonymous	A822T	G274G
2240	d04	PB2	1320	440	G	K	A	K	0.0111721	Synonymous	G1320A	K440K
2240	d04	PB2	1403	468	C	T	T	I	0.0388574	Nonsynonymous	C1403T	T468I
2240	d04	PB2	2214	738	A	K	C	N	0.0366337	Nonsynonymous	A2214C	K738N
2240	d04	PB2	364	122	G	V	A	I	0.128413	Nonsynonymous	G364A	V122I
2240	d04	PB2	393	131	C	G	T	G	0.0618591	Synonymous	C393T	G131G
2240	d04	PB2	639	213	C	R	A	R	0.0445116	Synonymous	C639A	R213R
2240	d04	PB2	669	223	G	G	A	G	0.0128811	Synonymous	G669A	G223G
2240	d04	PB2	889	297	A	I	G	V	0.0187819	Nonsynonymous	A889G	I297V
2243	d04	HA	774	258	T	N	C	N	0.12005	Synonymous	T774C	N258N
2243	d04	MP	708	NA	T	NA	C	NA	0.0368522	NA	T708C	NANANA
2243	d04	PA	2001	667	C	L	A	L	0.0111667	Synonymous	C2001A	L667L
2243	d04	PA	674	225	G	S	A	N	0.0129074	Nonsynonymous	G674A	S225N
2243	d04	PB2	204	68	T	P	C	P	0.0139816	Synonymous	T204C	P68P
2243	d04	PB2	2214	738	A	K	C	N	0.0493478	Nonsynonymous	A2214C	K738N
2243	d04	PB2	507	169	A	P	G	P	0.0142521	Synonymous	A507G	P169P
2243	d06	HA	774	258	T	N	C	N	0.233503	Synonymous	T774C	N258N
2243	d06	MP	708	NA	T	NA	C	NA	0.0203913	NA	T708C	NANANA
2243	d06	NA	92	31	C	T	T	M	0.0148595	Nonsynonymous	C92T	T31M
2243	d06	NP	1490	497	A	D	G	G	0.0184136	Nonsynonymous	A1490G	D497G
2243	d06	PB1	1351	451	G	V	A	M	0.0123018	Nonsynonymous	G1351A	V451M
2243	d06	PB1	1425	475	C	I	A	I	0.0230563	Synonymous	C1425A	I475I
2243	d06	PB2	1167	389	G	R	A	R	0.0123987	Synonymous	G1167A	R389R
2243	d06	PB2	1302	434	C	L	A	L	0.0134474	Synonymous	C1302A	L434L
2243	d06	PB2	178	60	G	D	A	N	0.0263727	Nonsynonymous	G178A	D60N
2243	d06	PB2	2214	738	A	K	C	N	0.0389941	Nonsynonymous	A2214C	K738N
2243	d06	PB2	268	90	A	M	C	L	0.0188127	Nonsynonymous	A268C	M90L
2243	d06	PB2	381	127	C	H	T	H	0.0123169	Synonymous	C381T	H127H
2243	d08	HA	774	258	T	N	C	N	0.38877	Synonymous	T774C	N258N
2243	d08	NA	328	110	G	G	A	R	0.0311004	Nonsynonymous	G328A	G110R
2243	d08	NA	394	132	C	L	A	I	0.0123968	Nonsynonymous	C394A	L132I
2243	d08	NA	59	20	T	I	C	T	0.0297974	Nonsynonymous	T59C	I20T
2243	d08	NA	92	31	C	T	T	M	0.0145002	Nonsynonymous	C92T	T31M
2243	d08	NP	112	38	A	R	G	G	0.0263904	Nonsynonymous	A112G	R38G
2243	d08	NP	1490	497	A	D	G	G	0.110693	Nonsynonymous	A1490G	D497G
2243	d08	NP	757	253	A	I	C	L	0.0201715	Nonsynonymous	A757C	I253L
2243	d08	PB1	2052	684	G	E	A	E	0.0116403	Synonymous	G2052A	E684E
2243	d08	PB1	771	257	A	A	G	A	0.164623	Synonymous	A771G	A257A
2243	d08	PB2	1176	392	A	Q	G	Q	0.0228673	Synonymous	A1176G	Q392Q
2243	d08	PB2	2214	738	A	K	C	N	0.0409956	Nonsynonymous	A2214C	K738N
2251	d04	HA	1173	391	T	N	C	N	0.066802	Synonymous	T1173C	N391N
2251	d04	HA	1514	505	G	R	A	K	0.0175384	Nonsynonymous	G1514A	R505K
2251	d04	HA	336	112	T	N	C	N	0.0117048	Synonymous	T336C	N112N
2251	d04	HA	383	128	C	S	T	F	0.0149209	Nonsynonymous	C383T	S128F
2251	d04	MP	666	NA	C	NA	T	NA	0.0640536	NA	C666T	NANANA
2251	d04	NA	399	133	G	G	A	G	0.0271376	Synonymous	G399A	G133G
2251	d04	NA	969	323	A	T	G	T	0.0314492	Synonymous	A969G	T323T
2251	d04	NP	1020	340	C	D	A	E	0.0886603	Nonsynonymous	C1020A	D340E
2251	d04	NP	1239	413	A	S	C	S	0.0558156	Synonymous	A1239C	S413S
2251	d04	NP	174	58	G	Q	A	Q	0.0294544	Synonymous	G174A	Q58Q
2251	d04	NP	326	109	C	T	T	I	0.140289	Nonsynonymous	C326T	T109I
2251	d04	NS	183	61	A	G	G	G	0.124102	Synonymous	A183G	G61G
2251	d04	PA	175	59	G	E	A	K	0.0304052	Nonsynonymous	G175A	E59K
2251	d04	PA	1891	631	G	G	A	S	0.103522	Nonsynonymous	G1891A	G631S
2251	d04	PA	27	9	C	F	T	F	0.461718	Synonymous	C27T	F9F
2251	d04	PA	585	195	G	E	A	E	0.0969295	Synonymous	G585A	E195E
2251	d04	PA	587	196	G	R	T	I	0.0129053	Nonsynonymous	G587T	R196I
2251	d04	PB1	1701	567	A	Q	C	H	0.03749	Nonsynonymous	A1701C	Q567H
2251	d04	PB1	1882	628	C	L	A	M	0.319408	Nonsynonymous	C1882A	L628M
2251	d04	PB1	2054	685	A	D	G	G	0.0268038	Nonsynonymous	A2054G	D685G
2251	d04	PB1	289	97	G	E	C	Q	0.0195519	Nonsynonymous	G289C	E97Q
2251	d04	PB1	95	32	A	H	C	P	0.0167073	Nonsynonymous	A95C	H32P
2251	d04	PB2	1063	355	A	K	G	E	0.071391	Nonsynonymous	A1063G	K355E
2251	d04	PB2	1874	625	C	P	G	R	0.02297	Nonsynonymous	C1874G	P625R
2251	d04	PB2	2037	679	A	P	G	P	0.0175637	Synonymous	A2037G	P679P
2251	d04	PB2	2214	738	A	K	C	N	0.0331316	Nonsynonymous	A2214C	K738N
2251	d04	PB2	262	88	A	R	C	R	0.0365784	Synonymous	A262C	R88R
2251	d04	PB2	393	131	C	G	T	G	0.0317864	Synonymous	C393T	G131G
2251	d04	PB2	639	213	C	R	A	R	0.0775632	Synonymous	C639A	R213R
2251	d06	HA	1173	391	T	N	C	N	0.0224434	Synonymous	T1173C	N391N
2251	d06	HA	1431	477	G	E	A	E	0.0182603	Synonymous	G1431A	E477E
2251	d06	HA	1501	501	A	R	G	G	0.0139726	Nonsynonymous	A1501G	R501G
2251	d06	HA	377	126	C	A	T	V	0.0117642	Nonsynonymous	C377T	A126V
2251	d06	HA	383	128	C	S	T	F	0.0164987	Nonsynonymous	C383T	S128F
2251	d06	HA	775	259	C	L	T	L	0.0629885	Synonymous	C775T	L259L
2251	d06	MP	666	NA	C	NA	T	NA	0.156473	NA	C666T	NANANA
2251	d06	NA	399	133	G	G	A	G	0.0326639	Synonymous	G399A	G133G
2251	d06	NA	480	160	G	E	A	E	0.0142811	Synonymous	G480A	E160E
2251	d06	NA	969	323	A	T	G	T	0.0352872	Synonymous	A969G	T323T
2251	d06	NP	1239	413	A	S	C	S	0.0154978	Synonymous	A1239C	S413S
2251	d06	NP	174	58	G	Q	A	Q	0.0240902	Synonymous	G174A	Q58Q
2251	d06	NP	326	109	C	T	T	I	0.166178	Nonsynonymous	C326T	T109I
2251	d06	NS	183	61	A	G	G	G	0.0228973	Synonymous	A183G	G61G
2251	d06	PA	143	48	A	Y	T	F	0.0234947	Nonsynonymous	A143T	Y48F
2251	d06	PA	1891	631	G	G	A	S	0.0454073	Nonsynonymous	G1891A	G631S
2251	d06	PA	1996	666	C	L	T	L	0.0127472	Synonymous	C1996T	L666L
2251	d06	PA	27	9	C	F	T	F	0.390971	Synonymous	C27T	F9F
2251	d06	PA	585	195	G	E	A	E	0.105997	Synonymous	G585A	E195E
2251	d06	PB1	1524	508	G	E	A	E	0.0143369	Synonymous	G1524A	E508E
2251	d06	PB1	1701	567	A	Q	C	H	0.0172214	Nonsynonymous	A1701C	Q567H
2251	d06	PB1	1882	628	C	L	A	M	0.213487	Nonsynonymous	C1882A	L628M
2251	d06	PB1	2054	685	A	D	G	G	0.0510242	Nonsynonymous	A2054G	D685G
2251	d06	PB1	529	177	G	E	A	K	0.0209773	Nonsynonymous	G529A	E177K
2251	d06	PB2	1063	355	A	K	G	E	0.0289387	Nonsynonymous	A1063G	K355E
2251	d06	PB2	1874	625	C	P	G	R	0.0206205	Nonsynonymous	C1874G	P625R
2251	d06	PB2	2037	679	A	P	G	P	0.0206118	Synonymous	A2037G	P679P
2251	d06	PB2	2214	738	A	K	C	N	0.0286923	Nonsynonymous	A2214C	K738N
2251	d06	PB2	262	88	A	R	C	R	0.0265289	Synonymous	A262C	R88R
2251	d06	PB2	393	131	C	G	T	G	0.0282416	Synonymous	C393T	G131G
2251	d06	PB2	639	213	C	R	A	R	0.0704251	Synonymous	C639A	R213R
2251	d06	PB2	706	236	C	Q	A	K	0.0261165	Nonsynonymous	C706A	Q236K
2253	d04	HA	1531	511	A	I	T	L	0.0211522	Nonsynonymous	A1531T	I511L
2253	d04	HA	673	225	A	I	G	V	0.0137744	Nonsynonymous	A673G	I225V
2253	d04	MP	561	NA	G	NA	T	NA	0.0209374	NA	G561T	NANANA
2253	d04	MP	666	NA	C	NA	T	NA	0.0127929	NA	C666T	NANANA
2253	d04	MP	88	NA	G	NA	A	NA	0.0414033	NA	G88A	NANANA
2253	d04	NA	102	34	A	T	G	T	0.0229924	Synonymous	A102G	T34T
2253	d04	NA	1329	443	A	V	G	V	0.0168894	Synonymous	A1329G	V443V
2253	d04	NA	165	55	A	I	G	M	0.0140385	Nonsynonymous	A165G	I55M
2253	d04	NA	616	206	G	D	A	N	0.0116693	Nonsynonymous	G616A	D206N
2253	d04	NA	708	236	A	T	C	T	0.0164728	Synonymous	A708C	T236T
2253	d04	NP	174	58	G	Q	A	Q	0.0216078	Synonymous	G174A	Q58Q
2253	d04	NP	321	107	G	E	T	D	0.0141437	Nonsynonymous	G321T	E107D
2253	d04	NP	326	109	C	T	T	I	0.159949	Nonsynonymous	C326T	T109I
2253	d04	NP	726	242	G	V	A	V	0.020306	Synonymous	G726A	V242V
2253	d04	NS	139	47	G	G	A	S	0.0200441	Nonsynonymous	G139A	G47S
2253	d04	NS	183	61	A	G	G	G	0.0624516	Synonymous	A183G	G61G
2253	d04	NS	527	176	A	N	T	I	0.0391318	Nonsynonymous	A527T	N176I
2253	d04	PA	1812	604	G	E	T	D	0.0102327	Nonsynonymous	G1812T	E604D
2253	d04	PA	1891	631	G	G	A	S	0.0278239	Nonsynonymous	G1891A	G631S
2253	d04	PA	27	9	C	F	T	F	0.311372	Synonymous	C27T	F9F
2253	d04	PA	539	180	A	Q	T	L	0.0361976	Nonsynonymous	A539T	Q180L
2253	d04	PA	585	195	G	E	A	E	0.0815164	Synonymous	G585A	E195E
2253	d04	PB1	1116	372	G	M	T	I	0.0138992	Nonsynonymous	G1116T	M372I
2253	d04	PB1	1378	460	C	Q	A	K	0.0127765	Nonsynonymous	C1378A	Q460K
2253	d04	PB1	1701	567	A	Q	C	H	0.0758625	Nonsynonymous	A1701C	Q567H
2253	d04	PB1	1882	628	C	L	A	M	0.260846	Nonsynonymous	C1882A	L628M
2253	d04	PB1	1887	629	C	N	T	N	0.0161597	Synonymous	C1887T	N629N
2253	d04	PB1	2054	685	A	D	G	G	0.0131358	Nonsynonymous	A2054G	D685G
2253	d04	PB1	237	79	G	P	A	P	0.0237569	Synonymous	G237A	P79P
2253	d04	PB1	444	148	G	E	A	E	0.0422274	Synonymous	G444A	E148E
2253	d04	PB1	738	246	G	M	A	I	0.0198689	Nonsynonymous	G738A	M246I
2253	d04	PB2	1073	358	A	E	G	G	0.0201706	Nonsynonymous	A1073G	E358G
2253	d04	PB2	1933	645	A	M	G	V	0.0170531	Nonsynonymous	A1933G	M645V
2253	d04	PB2	2214	738	A	K	C	N	0.0312729	Nonsynonymous	A2214C	K738N
2253	d04	PB2	639	213	C	R	A	R	0.0834281	Synonymous	C639A	R213R
2253	d04	PB2	889	297	A	I	G	V	0.0196481	Nonsynonymous	A889G	I297V
2253	d08	MP	620	NA	G	NA	A	NA	0.0623704	NA	G620A	NANANA
2253	d08	NP	326	109	C	T	T	I	0.103585	Nonsynonymous	C326T	T109I
2253	d08	NP	726	242	G	V	A	V	0.153083	Synonymous	G726A	V242V
2253	d08	NS	267	89	C	Y	T	Y	0.172725	Synonymous	C267T	Y89Y
2253	d08	NS	527	176	A	N	T	I	0.0591855	Nonsynonymous	A527T	N176I
2253	d08	PB1	1882	628	C	L	A	M	0.211243	Nonsynonymous	C1882A	L628M
2253	d08	PB2	639	213	C	R	A	R	0.292757	Synonymous	C639A	R213R
2254	d02	HA	108	36	G	T	A	T	0.0139927	Synonymous	G108A	T36T
2254	d02	HA	172	58	A	M	C	L	0.0143453	Nonsynonymous	A172C	M58L
2254	d02	HA	237	79	C	V	T	V	0.0263221	Synonymous	C237T	V79V
2254	d02	HA	603	201	T	N	G	K	0.0143516	Nonsynonymous	T603G	N201K
2254	d02	MP	339	NA	G	NA	A	NA	0.0136162	NA	G339A	NANANA
2254	d02	MP	572	NA	A	NA	T	NA	0.0134521	NA	A572T	NANANA
2254	d02	NP	326	109	C	T	T	I	0.146839	Nonsynonymous	C326T	T109I
2254	d02	NS	183	61	A	G	G	G	0.0392751	Synonymous	A183G	G61G
2254	d02	PA	1309	437	C	H	T	Y	0.0112107	Nonsynonymous	C1309T	H437Y
2254	d02	PA	1891	631	G	G	A	S	0.089687	Nonsynonymous	G1891A	G631S
2254	d02	PA	213	71	G	L	A	L	0.0871637	Synonymous	G213A	L71L
2254	d02	PA	585	195	G	E	A	E	0.061523	Synonymous	G585A	E195E
2254	d02	PB1	1137	379	A	K	G	K	0.0168403	Synonymous	A1137G	K379K
2254	d02	PB1	1701	567	A	Q	C	H	0.0216185	Nonsynonymous	A1701C	Q567H
2254	d02	PB1	1882	628	C	L	A	M	0.355243	Nonsynonymous	C1882A	L628M
2254	d02	PB1	1960	654	A	S	G	G	0.0181916	Nonsynonymous	A1960G	S654G
2254	d02	PB1	222	74	T	P	C	P	0.0384113	Synonymous	T222C	P74P
2254	d02	PB1	522	174	G	M	A	I	0.0291721	Nonsynonymous	G522A	M174I
2254	d02	PB1	55	19	A	S	C	R	0.0233446	Nonsynonymous	A55C	S19R
2254	d02	PB1	60	20	C	T	T	T	0.0123187	Synonymous	C60T	T20T
2254	d02	PB1	757	253	C	H	T	Y	0.0252529	Nonsynonymous	C757T	H253Y
2254	d02	PB2	1005	335	G	G	A	G	0.0229437	Synonymous	G1005A	G335G
2254	d02	PB2	2214	738	A	K	C	N	0.0364953	Nonsynonymous	A2214C	K738N
2254	d02	PB2	393	131	C	G	T	G	0.0988763	Synonymous	C393T	G131G
2254	d02	PB2	639	213	C	R	A	R	0.027794	Synonymous	C639A	R213R
2254	d02	PB2	889	297	A	I	G	V	0.0218707	Nonsynonymous	A889G	I297V
2254	d04	HA	1074	358	C	G	T	G	0.0171502	Synonymous	C1074T	G358G
2254	d04	HA	1183	395	G	D	A	N	0.0370786	Nonsynonymous	G1183A	D395N
2254	d04	HA	1531	511	A	I	T	L	0.0155123	Nonsynonymous	A1531T	I511L
2254	d04	HA	172	58	A	M	C	L	0.0116217	Nonsynonymous	A172C	M58L
2254	d04	HA	237	79	C	V	T	V	0.052394	Synonymous	C237T	V79V
2254	d04	MP	234	NA	A	NA	G	NA	0.0166044	NA	A234G	NANANA
2254	d04	MP	339	NA	G	NA	A	NA	0.0129883	NA	G339A	NANANA
2254	d04	MP	606	NA	C	NA	T	NA	0.0278177	NA	C606T	NANANA
2254	d04	MP	694	NA	G	NA	A	NA	0.0111772	NA	G694A	NANANA
2254	d04	NA	1002	334	C	N	T	N	0.053209	Synonymous	C1002T	N334N
2254	d04	NA	145	49	G	V	A	M	0.0171788	Nonsynonymous	G145A	V49M
2254	d04	NA	180	60	A	I	G	M	0.012578	Nonsynonymous	A180G	I60M
2254	d04	NP	1030	344	T	S	A	T	0.0479194	Nonsynonymous	T1030A	S344T
2254	d04	NP	326	109	C	T	T	I	0.120732	Nonsynonymous	C326T	T109I
2254	d04	NP	700	234	G	A	T	S	0.0500859	Nonsynonymous	G700T	A234S
2254	d04	NP	768	256	C	L	T	L	0.0130066	Synonymous	C768T	L256L
2254	d04	NP	801	267	A	R	G	R	0.0282067	Synonymous	A801G	R267R
2254	d04	NS	183	61	A	G	G	G	0.0318538	Synonymous	A183G	G61G
2254	d04	PA	27	9	C	F	T	F	0.506445	Synonymous	C27T	F9F
2254	d04	PA	1791	597	G	E	A	E	0.0107453	Synonymous	G1791A	E597E
2254	d04	PA	1891	631	G	G	A	S	0.0712454	Nonsynonymous	G1891A	G631S
2254	d04	PA	212	71	T	L	A	*	0.0135514	Nonsynonymous	T212A	L71*
2254	d04	PA	453	151	T	T	C	T	0.0159845	Synonymous	T453C	T151T
2254	d04	PA	585	195	G	E	A	E	0.0594296	Synonymous	G585A	E195E
2254	d04	PB1	1701	567	A	Q	C	H	0.0208424	Nonsynonymous	A1701C	Q567H
2254	d04	PB1	1882	628	C	L	A	M	0.35152	Nonsynonymous	C1882A	L628M
2254	d04	PB1	2054	685	A	D	G	G	0.0164833	Nonsynonymous	A2054G	D685G
2254	d04	PB1	294	98	C	S	T	S	0.0148752	Synonymous	C294T	S98S
2254	d04	PB2	1005	335	G	G	A	G	0.0313562	Synonymous	G1005A	G335G
2254	d04	PB2	1533	511	A	V	G	V	0.019204	Synonymous	A1533G	V511V
2254	d04	PB2	2038	680	G	D	A	N	0.0143061	Nonsynonymous	G2038A	D680N
2254	d04	PB2	2103	701	C	D	A	E	0.0142982	Nonsynonymous	C2103A	D701E
2254	d04	PB2	2214	738	A	K	C	N	0.0378945	Nonsynonymous	A2214C	K738N
2254	d04	PB2	393	131	C	G	T	G	0.0274315	Synonymous	C393T	G131G
2254	d04	PB2	639	213	C	R	A	R	0.0285449	Synonymous	C639A	R213R
2254	d04	PB2	889	297	A	I	G	V	0.0108804	Nonsynonymous	A889G	I297V
2254	d06	HA	237	79	C	V	T	V	0.193428	Synonymous	C237T	V79V
2254	d06	HA	380	127	G	S	T	I	0.0218215	Nonsynonymous	G380T	S127I
2254	d06	HA	592	198	G	E	A	K	0.0630488	Nonsynonymous	G592A	E198K
2254	d06	HA	73	25	C	H	T	Y	0.11124	Nonsynonymous	C73T	H25Y
2254	d06	MP	694	NA	G	NA	A	NA	0.0264477	NA	G694A	NANANA
2254	d06	MP	806	NA	T	NA	C	NA	0.0123954	NA	T806C	NANANA
2254	d06	MP	88	NA	G	NA	A	NA	0.0122923	NA	G88A	NANANA
2254	d06	NA	1002	334	C	N	T	N	0.0366974	Synonymous	C1002T	N334N
2254	d06	NA	1275	425	A	I	G	M	0.0150936	Nonsynonymous	A1275G	I425M
2254	d06	NA	901	301	C	L	T	L	0.0172252	Synonymous	C901T	L301L
2254	d06	NP	1030	344	T	S	A	T	0.0337706	Nonsynonymous	T1030A	S344T
2254	d06	NP	326	109	C	T	T	I	0.069166	Nonsynonymous	C326T	T109I
2254	d06	NP	700	234	G	A	T	S	0.0365362	Nonsynonymous	G700T	A234S
2254	d06	NP	801	267	A	R	G	R	0.0159921	Synonymous	A801G	R267R
2254	d06	NS	183	61	A	G	G	G	0.0648183	Synonymous	A183G	G61G
2254	d06	NS	374	125	G	G	A	D	0.0117593	Nonsynonymous	G374A	G125D
2254	d06	NS	375	125	T	G	A	G	0.0114871	Synonymous	T375A	G125G
2254	d06	NS	613	205	A	S	G	G	0.0105034	Nonsynonymous	A613G	S205G
2254	d06	PA	1105	369	G	A	A	T	0.0481533	Nonsynonymous	G1105A	A369T
2254	d06	PA	1791	597	G	E	A	E	0.0115191	Synonymous	G1791A	E597E
2254	d06	PA	1891	631	G	G	A	S	0.0943492	Nonsynonymous	G1891A	G631S
2254	d06	PA	212	71	T	L	A	*	0.0337187	Nonsynonymous	T212A	L71*
2254	d06	PA	213	71	G	L	A	L	0.0354892	Synonymous	G213A	L71L
2254	d06	PA	27	9	C	F	T	F	0.48026	Synonymous	C27T	F9F
2254	d06	PA	585	195	G	E	A	E	0.0172994	Synonymous	G585A	E195E
2254	d06	PA	770	257	T	I	G	S	0.0427404	Nonsynonymous	T770G	I257S
2254	d06	PB1	1374	458	A	G	G	G	0.0228565	Synonymous	A1374G	G458G
2254	d06	PB1	1378	460	C	Q	A	K	0.0114915	Nonsynonymous	C1378A	Q460K
2254	d06	PB1	1701	567	A	Q	C	H	0.0113503	Nonsynonymous	A1701C	Q567H
2254	d06	PB1	1882	628	C	L	A	M	0.283651	Nonsynonymous	C1882A	L628M
2254	d06	PB1	1949	650	G	G	A	D	0.0179593	Nonsynonymous	G1949A	G650D
2254	d06	PB1	2054	685	A	D	G	G	0.0243732	Nonsynonymous	A2054G	D685G
2254	d06	PB1	372	124	A	Q	G	Q	0.0358915	Synonymous	A372G	Q124Q
2254	d06	PB1	377	126	G	R	A	H	0.0480887	Nonsynonymous	G377A	R126H
2254	d06	PB2	1005	335	G	G	A	G	0.108484	Synonymous	G1005A	G335G
2254	d06	PB2	1232	411	T	V	A	E	0.0116163	Nonsynonymous	T1232A	V411E
2254	d06	PB2	1264	422	A	N	T	Y	0.0174061	Nonsynonymous	A1264T	N422Y
2254	d06	PB2	1847	616	T	I	C	T	0.0312765	Nonsynonymous	T1847C	I616T
2254	d06	PB2	2214	738	A	K	C	N	0.0327079	Nonsynonymous	A2214C	K738N
2254	d06	PB2	2248	750	G	A	T	S	0.0198167	Nonsynonymous	G2248T	A750S
2254	d06	PB2	393	131	C	G	T	G	0.0145737	Synonymous	C393T	G131G
2254	d08	HA	237	79	C	V	T	V	0.219902	Synonymous	C237T	V79V
2254	d08	HA	592	198	G	E	A	K	0.0314002	Nonsynonymous	G592A	E198K
2254	d08	MP	783	NA	T	NA	C	NA	0.0221287	NA	T783C	NANANA
2254	d08	NP	326	109	C	T	T	I	0.0519784	Nonsynonymous	C326T	T109I
2254	d08	NS	183	61	A	G	G	G	0.0934649	Synonymous	A183G	G61G
2254	d08	PA	27	9	C	F	T	F	0.540863	Synonymous	C27T	F9F
2254	d08	PB1	1882	628	C	L	A	M	0.21431	Nonsynonymous	C1882A	L628M
2254	d08	PB1	69	23	T	P	G	P	0.0204518	Synonymous	T69G	P23P
2254	d08	PB2	1527	509	A	G	G	G	0.0624656	Synonymous	A1527G	G509G
2254	d08	PB2	1919	640	T	V	G	G	0.0187761	Nonsynonymous	T1919G	V640G
2254	d08	PB2	2214	738	A	K	C	N	0.0418113	Nonsynonymous	A2214C	K738N
