# Supplementary material for: Host obesity impacts genetic variation in influenza A viral populations
Source: J Virol. 2024 May 24;98(6):e01778-23. doi: 10.1128/jvi.01778-23 (PMC11237528; doi:10.1128/jvi.01778-23)
Supplement: Table S5 — Bottleneck estimates. [file jvi.01778-23-s0007.xlsx]

## Sheet: Bottleneck_Estimations
Table S5: Transmisison bottleneck estimations based on beta-binomial sampling method.
Type	Transmission Pair	Cohort	Diet	Bottleneck estimation	95% confidence interval
Stock-Index	Stock-1789	F17	OB	52	(25-110)
Stock-Index	Stock-1800	F17	LN	42	(20-91)
Stock-Index	Stock-1801	F17	LN	24	(11-54)
Stock-Index	Stock-1910	Sm18	OB	34	(17-66)
Stock-Index	Stock-1912	Sm18	OB	81	(38-164)
Stock-Index	Stock-1968	Sm18	OB	58	(30-108)
Stock-Index	Stock-1970	Sm18	LN	142	(62-200)
Stock-Index	Stock-1972	Sm18	LN	22	(11-42)
Stock-Index	Stock-1973	Sm18	LN	79	(38-156)
Stock-Index	Stock-1974	Sm18	LN	62	(28-131)
Stock-Index	Stock-1975	Sm18	LN	61	(30-124)
Stock-Index	Stock-1977	Sm18	LN	118	(54-200)
Stock-Index	Stock-1984	Sm18	OB	142	(67-200)
Stock-Index	Stock-2233	Sp19	OB	33	(17-65)
Stock-Index	Stock-2240	Sp19	OB	51	(26-102)
Stock-Index	Stock-2251	Sp19	LN	28	(15-53)
Stock-Index	Stock-2253	Sp19	LN	42	(21-86)
Stock-Index	Stock-2254	Sp19	LN	16	(9-26)
Index-Contact	1408-1409	W17	OB>OB	200	(28 - 200)
Index-Contact	1414-1415	W17	OB>OB	26	(11 - 61)
Index-Contact	1416-1410	W17	LN>LN	81	(39 - 160)
Index-Contact	1789-1794	F17	OB>OB	2	(2 - 6)
Index-Contact	1801-1797	F17	LN>LN	2	(2 - 6)
Index-Contact	1912-1914	Sm18	OB>OB	2	(2 - 4)
Index-Contact	1970-1981	Sm18	LN>OB	2	(2 - 5)
Index-Contact	1973-1986	Sm18	LN>LN	5	(3 - 9)
Index-Contact	2233-2232	Sp19	OB>OB	4	(2 - 8)
Index-Contact	2240-2239	Sp19	OB>OB	1	(1 - 1)
Index-Contact	2253-2231	Sp19	LN>OB	2	(2 - 4)
